# Supplementary material for: Genome-Wide Association Study for Screening and Identifying Potential Shin Color Loci in Ducks
Source: Genes (Basel). 2022 Aug 4;13(8):1391. doi: 10.3390/genes13081391 (PMC9407491; doi:10.3390/genes13081391)
Supplement: Supplementary file 1 [file genes-13-01391-s001.zip]

Archive with 5 entries (5 files):
- Figure S1 Duck different shin color.pdf
- Table S1 Detailed material for the sample.xlsx
- Table S2. Black shin candidate SNP annotation.xlsx
- Table S3. Yellow shin candidate SNP annotation.xlsx
- Table S4. Spotted shin candidate SNP annotation.xlsx
