# Supplementary material for: Genome-Wide Association Study for Screening and Identifying Potential Shin Color Loci in Ducks
Source: Genes (Basel). 2022 Aug 4;13(8):1391. doi: 10.3390/genes13081391 (PMC9407491; doi:10.3390/genes13081391)
Supplement: Supplementary file 1 [file genes-13-01391-s001.zip › Table S1 Detailed material for the sample.xlsx]

## Sheet: Table S1 Detailed material for 
Table S1 Detailed material for the sample
Sample ID	Shin color	Gender
1001	black	male
1002	spot	female
1003	yellow	female
1004	black	female
1005	black	male
1006	yellow	female
1007	yellow	male
1008	spot	male
1009	spot	male
1011	yellow	male
1012	yellow	male
1013	black	male
1014	yellow	male
1015	yellow	male
1017	black	male
1018	black	female
1019	yellow	male
1020	yellow	male
1021	spot	male
1023	yellow	male
1025	yellow	female
1028	black	male
1029	yellow	male
1030	black	female
1031	spot	female
1037	spot	male
1038	spot	female
1039	yellow	male
1040	spot	male
1041	yellow	female
1043	spot	female
1045	spot	male
1046	spot	male
1047	yellow	male
1048	yellow	male
1050	yellow	female
1052	black	female
1053	yellow	male
1056	spot	male
1057	spot	male
1058	yellow	female
1059	yellow	male
1060	yellow	male
1061	yellow	female
1062	yellow	male
1063	yellow	female
1065	spot	female
1066	spot	female
1067	spot	female
1069	black	female
2002	yellow	male
2003	spot	male
2005	yellow	male
2006	spot	female
2008	spot	female
2012	yellow	female
2014	yellow	male
2016	spot	male
2017	spot	male
2023	black	female
2025	spot	male
2030	black	male
2038	black	female
2041	yellow	male
2047	spot	male
2058	yellow	male
2063	black	male
2066	spot	male
2068	black	male
2071	black	female
2075	yellow	female
2080	spot	male
2081	black	male
2082	yellow	female
2083	black	female
2085	yellow	male
2088	yellow	male
2089	black	female
2090	yellow	male
2091	yellow	male
2097	yellow	female
2098	spot	female
2099	yellow	male
2106	black	male
2107	black	male
2108	spot	female
2113	black	male
2114	spot	female
3002	black	male
3007	black	female
3014	black	male
3016	spot	male
3020	spot	female
3021	black	male
3022	black	female
3026	yellow	male
3027	yellow	female
3028	yellow	female
3030	spot	female
3033	spot	female
3037	black	female
3039	black	female
3048	yellow	male
3049	spot	male
3052	spot	male
3053	spot	female
3054	spot	female
3056	spot	male
3075	black	female
3076	black	male
3077	spot	male
3078	yellow	male
3079	spot	female
3083	spot	male
3084	black	male
3085	black	female
3087	black	male
3088	spot	male
3093	spot	male
3095	spot	female
3096	black	male
3097	black	male
3100	black	male
3106	black	female
3107	black	female
3110	spot	female
3111	spot	male
3112	spot	female
3113	yellow	male
3117	black	male
3122	spot	female
3124	spot	female
3127	spot	male
3128	black	male
3129	black	male
3143	yellow	female
4021	spot	male
4023	yellow	male
4024	spot	male
4026	black	male
4028	spot	female
4032	black	male
4034	black	female
4035	spot	female
4044	black	female
4046	spot	female
4053	yellow	male
4061	spot	female
4068	black	female
4070	spot	male
4073	spot	male
4080	yellow	female
4087	black	male
4088	spot	male
4093	black	male
4095	yellow	female
4107	spot	female
4109	black	female
4110	spot	male
4114	yellow	female
4120	yellow	female
4122	spot	female
4125	spot	male
4133	black	female
4139	black	male
4140	yellow	female
4143	black	male
4145	spot	female
4146	spot	female
4149	black	female
4151	yellow	female
4156	black	male
4159	black	female
4160	black	male
4164	yellow	female
4169	black	female
4171	yellow	female
4177	spot	female
5002	spot	male
5003	yellow	female
5004	black	female
5005	yellow	male
5006	yellow	female
5007	spot	male
5008	yellow	male
5009	spot	male
5010	yellow	male
5011	yellow	female
5012	yellow	male
5013	black	female
5014	yellow	male
5015	yellow	male
5016	yellow	female
5017	yellow	male
5019	spot	female
5021	black	female
5022	black	male
5023	yellow	male
5024	spot	female
5025	spot	male
5027	yellow	male
5028	black	male
5032	spot	male
5033	spot	female
5034	yellow	female
5035	spot	female
5037	yellow	female
5038	yellow	male
5039	yellow	male
5040	yellow	male
5041	yellow	female
5042	spot	female
5043	black	female
5044	spot	male
5045	yellow	male
5046	yellow	male
5047	black	male
5048	yellow	male
5049	yellow	male
5050	black	male
5052	yellow	male
5053	black	male
5054	spot	male
5055	yellow	female
5056	black	female
5057	yellow	male
5058	spot	female
5059	yellow	female
5061	yellow	female
5062	yellow	female
5071	yellow	female
5073	black	female
5081	yellow	female
5083	yellow	female
5084	spot	female
5091	spot	female
5092	black	female
5096	spot	male
5097	yellow	male
5098	yellow	female
5100	yellow	male
5101	yellow	male
5102	black	female
5104	black	male
5106	spot	female
5108	yellow	female
5110	spot	male
5111	yellow	female
5112	yellow	male
5113	black	male
5114	spot	male
5116	black	female
5117	spot	male
5121	yellow	female
5123	yellow	male
5124	black	male
5125	black	female
5127	black	female
5128	yellow	male
5129	black	male
5130	spot	male
5133	spot	male
5134	yellow	female
5136	yellow	female
5142	yellow	male
5144	black	male
5145	yellow	female
5150	spot	male
5153	black	female
5157	yellow	female
5159	black	male
5162	yellow	male
5165	yellow	male
5166	yellow	female
5167	yellow	male
