# Supplementary material for: Genome-Wide Association Study for Screening and Identifying Potential Shin Color Loci in Ducks
Source: Genes (Basel). 2022 Aug 4;13(8):1391. doi: 10.3390/genes13081391 (PMC9407491; doi:10.3390/genes13081391)
Supplement: Supplementary file 1 [file genes-13-01391-s001.zip › Table S2. Black shin candidate SNP annotation.xlsx]

## Sheet: sheet1
Table S2. Black shin candidate SNP annotation
SNP	Chromosome	Position	P value	Gene	Gene	Location
snp2152634	14	13402720	6.25×10^-10	GPR5		Intron
snp2155902	14	13550369	4.22×10^-10	GPR5		Intron
snp2158243	14	13691828	1.43×10^-10	CXorf57	NRK	Intergenic
snp2158287	14	13694228	3.08×10^-10	CXorf57	NRK	Intergenic
snp2158294	14	13695095	1.39×10^-11	CXorf57	NRK	Intergenic
snp2158308	14	13695792	5.15×10^-12	CXorf57	NRK	Intergenic
snp2158317	14	13695989	2.43×10^-10	CXorf57	NRK	Intergenic
snp2158324	14	13696431	3.72×10^-11	CXorf57	NRK	Intergenic
snp2158328	14	13696525	3.42×10^-12	CXorf57	NRK	Intergenic
snp2158334	14	13696641	9.44×10^-12	CXorf57	NRK	Intergenic
snp2158336	14	13696720	3.23×10^-12	CXorf57	NRK	Intergenic
snp2158338	14	13696774	4.33×10^-12	CXorf57	NRK	Intergenic
snp2158339	14	13696831	1.47×10^-11	CXorf57	NRK	Intergenic
snp2158344	14	13697161	1.45×10^-11	CXorf57	NRK	Intergenic
snp2158363	14	13699055	9.37×10^-12	CXorf57	NRK	Intergenic
snp2158370	14	13700190	8.57×10^-12	CXorf57	NRK	Intergenic
snp2158387	14	13702096	3.09×10^-11	NRK		Intron
snp2158397	14	13703132	6.91×10^-12	NRK		Intron
snp2158410	14	13703878	2.29×10^-10	NRK		Intron
snp2158411	14	13704017	1.42×10^-12	NRK		Intron
snp2158422	14	13704796	2.2×10^-12	NRK		Intron
snp2158423	14	13704834	5.77×10^-12	NRK		Intron
snp2158436	14	13706392	1.99×10^-12	NRK		Intron
snp2158437	14	13706598	1.04×10^-11	NRK		Intron
snp2158460	14	13710048	2.56×10^-10	NRK		Intron
snp2158467	14	13711051	1.58×10^-12	NRK		Intron
snp2158468	14	13711199	8.03×10^-12	NRK		Intron
snp2158475	14	13712278	2.73×10^-12	NRK		Intron
snp2158478	14	13712396	8.78×10^-12	NRK		Intron
snp2158489	14	13714165	3.72×10^-11	NRK		Intron
snp2158507	14	13715392	1.21×10^-11	NRK		Intron
snp2158518	14	13716069	3.82×10^-10	NRK		Intron
snp2158519	14	13716261	5.08×10^-12	NRK		Intron
snp2158533	14	13717287	2.5×10^-11	NRK		Intron
snp2158538	14	13717579	3.27×10^-10	NRK		Intron
snp2158559	14	13718981	4.72×10^-11	NRK		Intron
snp2158560	14	13718993	1.33×10^-10	NRK		Intron
snp2158566	14	13719101	1.63×10^-11	NRK		Intron
snp2158567	14	13719105	2.1×10^-10	NRK		Intron
snp2158572	14	13719225	1.45×10^-11	NRK		Intron
snp2158582	14	13719879	2.31×10^-12	NRK		Intron
snp2158599	14	13720615	2.76×10^-11	NRK		Intron
snp2158601	14	13720781	1.85×10^-12	NRK		Intron
snp2158602	14	13720847	1.35×10^-11	NRK		Intron
snp2158615	14	13721808	4.1×10^-10	NRK		Intron
snp2158616	14	13722095	2.35×10^-12	NRK		Intron
snp2158618	14	13722186	1.88×10^-11	NRK		Intron
snp2158624	14	13722755	1.82×10^-12	NRK		Intron
snp2158644	14	13724572	2.55×10^-12	NRK		Intron
snp2158680	14	13725317	1.55×10^-10	NRK		Intron
snp2158681	14	13725380	1.66×10^-10	NRK		Intron
snp2158704	14	13726335	1.8×10^-11	NRK		Intron
snp2158706	14	13726419	6.82×10^-11	NRK		Intron
snp2158707	14	13726468	1.73×10^-11	NRK		Intron
snp2158747	14	13728819	3.09×10^-12	NRK		Intron
snp2158748	14	13728994	1.83×10^-12	NRK		Intron
snp2158750	14	13729120	2.36×10^-12	NRK		Intron
snp2158751	14	13729157	8.41×10^-12	NRK		Intron
snp2158752	14	13729359	4.13×10^-10	NRK		Intron
snp2158754	14	13729709	6.44×10^-11	NRK		Intron
snp2158756	14	13729828	2.3×10^-12	NRK		Intron
snp2158766	14	13731217	1.48×10^-11	NRK		Intron
snp2158785	14	13731978	1.69×10^-11	NRK		Intron
snp2158789	14	13732167	1.28×10^-10	NRK		Intron
snp2158792	14	13732383	1.21×10^-11	NRK		Intron
snp2158804	14	13732677	2.55×10^-12	NRK		Intron
snp2158805	14	13732787	5.85×10^-12	NRK		Intron
snp2158806	14	13732836	4.81×10^-10	NRK		Intron
snp2158807	14	13732870	7.13×10^-12	NRK		Intron
snp2158808	14	13732898	9.45×10^-12	NRK		Intron
snp2158809	14	13732916	2.14×10^-11	NRK		Intron
snp2158811	14	13732950	1.49×10^-12	NRK		Intron
snp2158812	14	13732953	5.15×10^-13	NRK		Intron
snp2158815	14	13733135	1.78×10^-11	NRK		Intron
snp2158816	14	13733361	1.12×10^-10	NRK		Intron
snp2158817	14	13733410	8.09×10^-11	NRK		Intron
snp2158820	14	13733860	8.75×10^-13	NRK		Intron
snp2158827	14	13734496	3.74×10^-15	NRK		Intron
snp2158834	14	13734854	4.66×10^-11	NRK		Intron
snp2158836	14	13734866	7.1×10^-11	NRK		Intron
snp2158837	14	13734872	1.77×10^-11	NRK		Intron
snp2158844	14	13735446	8.02×10^-11	NRK		Intron
snp2158848	14	13735655	9.95×10^-13	NRK		Intron
snp2158861	14	13736177	1.33×10^-11	NRK		Intron
snp2158870	14	13736537	1.11×10^-11	NRK		Intron
snp2158910	14	13738664	4.8×10^-12	NRK		Intron
snp2158914	14	13739016	6.95×10^-11	NRK		Intron
snp2158915	14	13739213	2.47×10^-13	NRK		Intron
snp2158916	14	13739239	7.01×10^-14	NRK		Intron
snp2158917	14	13739663	8.02×10^-11	NRK		Intron
snp2158948	14	13741083	1×10^-11	NRK		Intron
snp2158949	14	13741109	7.54×10^-11	NRK		Intron
snp2158954	14	13741149	2.25×10^-11	NRK		Intron
snp2158958	14	13741441	2.08×10^-12	NRK		Intron
snp2158959	14	13741475	5.4×10^-12	NRK		Intron
snp2158974	14	13742601	6.86×10^-12	NRK		Intron
snp2158975	14	13742627	5.71×10^-11	NRK		Intron
snp2158976	14	13742641	7.03×10^-11	NRK		Intron
snp2158978	14	13742675	1.98×10^-12	NRK		Intron
snp2158980	14	13742732	3.88×10^-11	NRK		Intron
snp2158984	14	13742800	1.46×10^-11	NRK		Intron
snp2158985	14	13742807	3.48×10^-11	NRK		Intron
snp2159004	14	13744925	3.29×10^-11	NRK		Intron
snp2159013	14	13745165	1×10^-11	NRK		Intron
snp2159033	14	13745584	1.3×10^-11	NRK		Intron
snp2159039	14	13746121	3.4×10^-10	NRK		Intron
snp2159081	14	13750795	5.93×10^-12	NRK		Intron
snp2159083	14	13750853	5.16×10^-12	NRK		Intron
snp2159086	14	13750935	2.23×10^-11	NRK		Intron
snp2159087	14	13750940	6.74×10^-11	NRK		Intron
snp2159092	14	13751761	1.77×10^-14	NRK		Intron
snp2159093	14	13751839	5.6×10^-12	NRK		Intron
snp2159094	14	13751908	2.14×10^-10	NRK		Intron
snp2159095	14	13751927	6.97×10^-11	NRK		Intron
snp2159096	14	13751930	8.5×10^-11	NRK		Intron
snp2159097	14	13751972	1.65×10^-10	NRK		Intron
snp2159098	14	13752012	2.53×10^-10	NRK		Intron
snp2159099	14	13752046	1.65×10^-11	NRK		Intron
snp2159101	14	13752094	1.24×10^-11	NRK		Intron
snp2159103	14	13752121	1.45×10^-10	NRK		Intron
snp2159105	14	13752187	1.38×10^-10	NRK		Intron
snp2159113	14	13752995	1.8×10^-10	NRK		Intron
snp2159123	14	13753588	2.61×10^-10	NRK		Intron
snp2159133	14	13754426	3.68×10^-12	NRK		Intron
snp2159150	14	13755032	2.54×10^-11	NRK		Intron
snp2159152	14	13755119	5.83×10^-12	NRK		Intron
snp2159153	14	13755123	1.73×10^-12	NRK		Intron
snp2159154	14	13755136	3.04×10^-12	NRK		Intron
snp2159155	14	13755172	1.99×10^-12	NRK		Intron
snp2159158	14	13755420	2.19×10^-13	NRK		Intron
snp2159159	14	13755423	4.68×10^-13	NRK		Intron
snp2159160	14	13755436	4.63×10^-13	NRK		Intron
snp2159179	14	13755921	3.03×10^-12	NRK		Intron
snp2159190	14	13756436	1.92×10^-12	NRK		Intron
snp2159200	14	13756736	1.91×10^-12	NRK		Intron
snp2159202	14	13756861	2.46×10^-12	NRK		Intron
snp2159203	14	13756864	3.05×10^-12	NRK		Intron
snp2159204	14	13756865	8.86×10^-13	NRK		Intron
snp2159205	14	13756866	3.05×10^-12	NRK		Intron
snp2159207	14	13756880	6.89×10^-12	NRK		Intron
snp2159210	14	13757009	4.54×10^-11	NRK		Intron
snp2159215	14	13757111	8.61×10^-12	NRK		Intron
snp2159218	14	13757323	3.23×10^-13	NRK		Intron
snp2159222	14	13757426	3.66×10^-10	NRK		Intron
snp2159229	14	13757711	4.83×10^-12	NRK		Intron
snp2159244	14	13758261	8.98×10^-11	NRK		Intron
snp2159261	14	13758692	4.46×10^-12	NRK		Intron
snp2159265	14	13758768	3.4×10^-12	NRK		Intron
snp2159293	14	13760428	1.76×10^-10	NRK	NRK	Intergenic
snp2159294	14	13760448	2.33×10^-10	NRK	NRK	Intergenic
snp2159299	14	13760652	3.02×10^-10	NRK	NRK	Intergenic
snp2159305	14	13760737	7.39×10^-10	NRK	NRK	Intergenic
snp2159306	14	13760742	7.39×10^-10	NRK	NRK	Intergenic
snp2159361	14	13763380	9.34×10^-13	NRK		Intron
snp2159364	14	13763684	6.28×10^-12	NRK		Intron
snp2159365	14	13763689	2.19×10^-11	NRK		Intron
snp2159366	14	13763700	1.48×10^-10	NRK		Intron
snp2159367	14	13763702	1.73×10^-10	NRK		Intron
snp2159369	14	13763765	2.59×10^-11	NRK		Intron
snp2159373	14	13763998	2.83×10^-11	NRK		Intron
snp2159375	14	13764017	4.12×10^-11	NRK		Intron
snp2159384	14	13764488	4.38×10^-11	NRK		Intron
snp2159385	14	13764494	4.38×10^-11	NRK		Intron
snp2159389	14	13764536	6.65×10^-12	NRK		Intron
snp2159391	14	13764779	1.98×10^-13	NRK		Intron
snp2159399	14	13765052	2.05×10^-11	NRK		Intron
snp2159410	14	13765268	4.14×10^-11	NRK		Intron
snp2159425	14	13765916	9.12×10^-11	NRK		Intron
snp2159431	14	13766397	1.56×10^-10	NRK		Intron
snp2159432	14	13766550	5.57×10^-10	NRK		Intron
snp2159454	14	13766922	8.9×10^-11	NRK		Intron
snp2159456	14	13767040	3.59×10^-10	NRK		Intron
snp2159474	14	13767440	3.16×10^-10	NRK		Intron
snp2159486	14	13767604	7.16×10^-11	NRK		Intron
snp2159496	14	13768141	3.46×10^-12	NRK		Intron
snp2159510	14	13769213	1.4×10^-12	NRK		Intron
snp2159517	14	13769848	1.01×10^-11	NRK		Intron
snp2159529	14	13770618	1.37×10^-10	NRK		Intron
snp2159532	14	13771152	7.32×10^-11	NRK		Intron
snp2159536	14	13771529	1.02×10^-11	NRK		Intron
snp2159542	14	13771883	9.75×10^-11	NRK		Intron
snp2159549	14	13772495	1.61×10^-11	NRK		Intron
snp2159551	14	13772656	9.57×10^-12	NRK		Intron
snp2159552	14	13772797	3.88×10^-12	NRK		Intron
snp2159556	14	13773239	2.53×10^-11	NRK		Intron
snp2159559	14	13773596	3.02×10^-10	NRK		Intron
snp2159570	14	13774484	1.09×10^-12	NRK		Intron
snp2159571	14	13774503	1.21×10^-12	NRK		Intron
snp2159572	14	13774518	2.54×10^-12	NRK		Intron
snp2159574	14	13774677	3.93×10^-12	NRK		Intron
snp2159575	14	13774692	1.99×10^-12	NRK		Intron
snp2159581	14	13775031	7.16×10^-12	NRK		Intron
snp2159582	14	13775037	3.37×10^-12	NRK		Intron
snp2159583	14	13775041	3.37×10^-12	NRK		Intron
snp2159596	14	13775396	1.15×10^-11	NRK		Intron
snp2159597	14	13775406	2.31×10^-10	NRK		Intron
snp2159634	14	13777007	2.76×10^-10	NRK		Intron
snp2159646	14	13777239	2.95×10^-11	NRK		Intron
snp2159660	14	13777906	6.89×10^-10	NRK		Intron
snp2159669	14	13778229	1.36×10^-10	NRK		Intron
snp2159673	14	13778617	5.85×10^-11	NRK		Intron
snp2159692	14	13779648	1.44×10^-11	NRK		Intron
snp2159710	14	13780823	9.79×10^-11	NRK		Intron
snp2159711	14	13780841	2.52×10^-12	NRK		Intron
snp2159712	14	13780915	2.71×10^-11	NRK		Intron
snp2159713	14	13780983	6.45×10^-12	NRK		Intron
snp2159720	14	13781394	2.55×10^-11	NRK		Intron
snp2159721	14	13781415	2.4×10^-10	NRK		Intron
snp2159756	14	13782166	6.31×10^-12	NRK		Intron
snp2159760	14	13782211	4.17×10^-12	NRK		Intron
snp2159765	14	13782310	7.82×10^-12	NRK		Intron
snp2159767	14	13782317	1.93×10^-11	NRK		Intron
snp2159779	14	13782703	6.09×10^-11	NRK		Intron
snp2159835	14	13785854	4.86×10^-11	NRK		Intron
snp2159863	14	13786519	1.3×10^-11	NRK		Intron
snp2159868	14	13786749	6.25×10^-12	NRK		Intron
snp2159871	14	13786948	7.57×10^-10	NRK		Intron
snp2160205	14	13800296	2.77×10^-11	NRK	IL1RAPL2	Intergenic
snp2160206	14	13800346	1.12×10^-10	NRK	IL1RAPL2	Intergenic
snp2160209	14	13800390	2.61×10^-11	NRK	IL1RAPL2	Intergenic
snp2160215	14	13800539	6.22×10^-12	NRK	IL1RAPL2	Intergenic
snp2160229	14	13800992	2.37×10^-11	NRK	IL1RAPL2	Intergenic
snp2160232	14	13801119	1.91×10^-10	NRK	IL1RAPL2	Intergenic
snp2160234	14	13801193	5.83×10^-12	NRK	IL1RAPL2	Intergenic
snp2160256	14	13803308	2.06×10^-12	NRK	IL1RAPL2	Intergenic
snp2160276	14	13803578	3.12×10^-11	NRK	IL1RAPL2	Intergenic
snp2160278	14	13803665	2.06×10^-10	NRK	IL1RAPL2	Intergenic
snp2160305	14	13804707	2.02×10^-10	NRK	IL1RAPL2	Intergenic
snp2160311	14	13804864	1.23×10^-10	NRK	IL1RAPL2	Intergenic
snp2160319	14	13805289	2.81×10^-11	NRK	IL1RAPL2	Intergenic
snp2160332	14	13806240	2.71×10^-10	NRK	IL1RAPL2	Intergenic
snp2160335	14	13806412	9.9×10^-11	NRK	IL1RAPL2	Intergenic
snp2160363	14	13808339	7.18×10^-10	IL1RAPL2		Intron
snp2160373	14	13809521	6.36×10^-13	IL1RAPL2		Intron
snp2160380	14	13810190	8.53×10^-11	IL1RAPL2		Intron
snp2160386	14	13811450	1.9×10^-10	IL1RAPL2		Intron
snp2160398	14	13812082	7.9×10^-11	IL1RAPL2		Intron
snp2160399	14	13812141	1.13×10^-10	IL1RAPL2		Intron
snp2160422	14	13813429	9.6×10^-12	IL1RAPL2		Intron
snp2160423	14	13813531	6.26×10^-12	IL1RAPL2		Intron
snp2160424	14	13813532	2.5×10^-11	IL1RAPL2		Intron
snp2160426	14	13813718	1.41×10^-10	IL1RAPL2		Intron
snp2160447	14	13814946	2.69×10^-10	IL1RAPL2		Intron
snp2160449	14	13815047	1.5×10^-11	IL1RAPL2		Intron
snp2160454	14	13815341	2.17×10^-11	IL1RAPL2		Intron
snp2160473	14	13817706	5.08×10^-10	IL1RAPL2		Intron
snp2160496	14	13819827	3.25×10^-11	IL1RAPL2		Intron
snp2160508	14	13820269	7.7×10^-11	IL1RAPL2		Intron
snp2160564	14	13822736	1.87×10^-10	IL1RAPL2		Intron
snp2160565	14	13822762	3.54×10^-11	IL1RAPL2		Intron
snp2160566	14	13822868	1.7×10^-11	IL1RAPL2		Intron
snp2160567	14	13822926	2.91×10^-10	IL1RAPL2		Intron
snp2160568	14	13822947	4.11×10^-10	IL1RAPL2		Intron
snp2160572	14	13822992	1.18×10^-10	IL1RAPL2		Intron
snp2160599	14	13824856	2.57×10^-10	IL1RAPL2		Intron
snp2160601	14	13824927	2.92×10^-10	IL1RAPL2		Intron
snp2160602	14	13824928	4.84×10^-11	IL1RAPL2		Intron
snp2160627	14	13825406	1.29×10^-11	IL1RAPL2		Intron
snp2160630	14	13825554	1.65×10^-11	IL1RAPL2		Intron
snp2160633	14	13825776	9.83×10^-11	IL1RAPL2		Intron
snp2160635	14	13825953	2.36×10^-11	IL1RAPL2		Intron
snp2160642	14	13826243	3.17×10^-10	IL1RAPL2		Intron
snp2160653	14	13826532	2.45×10^-12	IL1RAPL2		Intron
snp2160709	14	13828977	2.15×10^-12	IL1RAPL2		Intron
snp2160716	14	13829071	1.77×10^-11	IL1RAPL2		Intron
snp2160721	14	13830099	1.24×10^-11	IL1RAPL2		Intron
snp2160722	14	13830365	1.73×10^-10	IL1RAPL2		Intron
snp2160723	14	13830389	4.2×10^-11	IL1RAPL2		Intron
snp2160725	14	13830445	6.98×10^-11	IL1RAPL2		Intron
snp2160729	14	13830712	3.22×10^-11	IL1RAPL2		Intron
snp2160736	14	13831107	6.25×10^-12	IL1RAPL2		Intron
snp2160738	14	13831118	1.74×10^-11	IL1RAPL2		Intron
snp2161345	14	13855999	2.63×10^-10	IL1RAPL2	IL1RAPL2	Intergenic
snp2161369	14	13858055	6.1×10^-11	IL1RAPL2	IL1RAPL2	Intergenic
snp2161389	14	13858839	3.44×10^-10	IL1RAPL2	IL1RAPL2	Intergenic
snp2161395	14	13859234	2.26×10^-10	IL1RAPL2	IL1RAPL2	Intergenic
snp2161397	14	13859322	6.34×10^-11	IL1RAPL2	IL1RAPL2	Intergenic
snp2161431	14	13860142	1.15×10^-10	IL1RAPL2	IL1RAPL2	Intergenic
snp2161432	14	13860169	1.18×10^-10	IL1RAPL2	IL1RAPL2	Intergenic
snp2161438	14	13860309	4.31×10^-10	IL1RAPL2	IL1RAPL2	Intergenic
snp2161464	14	13861758	5.55×10^-10	IL1RAPL2	IL1RAPL2	Intergenic
snp2161482	14	13862435	4.71×10^-11	IL1RAPL2	IL1RAPL2	Intergenic
snp2161489	14	13862713	9.35×10^-11	IL1RAPL2	IL1RAPL2	Intergenic
snp2161490	14	13862738	2.84×10^-11	IL1RAPL2	IL1RAPL2	Intergenic
snp2161497	14	13862863	1.93×10^-10	IL1RAPL2	IL1RAPL2	Intergenic
snp2161506	14	13863141	3.82×10^-11	IL1RAPL2	IL1RAPL2	Intergenic
snp2161512	14	13863430	1.41×10^-10	IL1RAPL2	IL1RAPL2	Intergenic
snp2161526	14	13863880	1.11×10^-10	IL1RAPL2	IL1RAPL2	Intergenic
snp2161539	14	13864367	1.46×10^-12	IL1RAPL2	IL1RAPL2	Intergenic
snp2161571	14	13865159	1.49×10^-10	IL1RAPL2	IL1RAPL2	Intergenic
snp2161587	14	13865593	2.4×10^-10	IL1RAPL2	IL1RAPL2	Intergenic
snp2161595	14	13865648	1.12×10^-10	IL1RAPL2	IL1RAPL2	Intergenic
snp2161596	14	13865651	4.97×10^-11	IL1RAPL2	IL1RAPL2	Intergenic
snp2161603	14	13866081	4.45×10^-13	IL1RAPL2	IL1RAPL2	Intergenic
snp2161604	14	13866104	2.26×10^-13	IL1RAPL2	IL1RAPL2	Intergenic
snp2161605	14	13866162	3.51×10^-12	IL1RAPL2	IL1RAPL2	Intergenic
snp2161606	14	13866163	3.51×10^-12	IL1RAPL2	IL1RAPL2	Intergenic
snp2161618	14	13866818	5.7×10^-11	IL1RAPL2	IL1RAPL2	Intergenic
snp2161646	14	13867743	8.77×10^-12	IL1RAPL2	IL1RAPL2	Intergenic
snp2161669	14	13868006	3.09×10^-10	IL1RAPL2	IL1RAPL2	Intergenic
snp2161676	14	13868150	1.04×10^-10	IL1RAPL2	IL1RAPL2	Intergenic
snp2161679	14	13868295	6.82×10^-11	IL1RAPL2	IL1RAPL2	Intergenic
snp2162257	14	13893396	3.73×10^-10	IL1RAPL2	IL1RAPL2	Intergenic
snp2162346	14	13897760	5.42×10^-10	IL1RAPL2	IL1RAPL2	Intergenic
snp2162548	14	13908724	2.62×10^-11	IL1RAPL2		Intron
snp2162644	14	13913934	3.59×10^-10	IL1RAPL2		Intron
snp2162880	14	13922528	5.57×10^-10	IL1RAPL2		Intron
snp2163173	14	13936143	2.17×10^-10	IL1RAPL2	ESX1	Intergenic
snp2164856	14	14030847	7.13×10^-10	IL1RAPL2	ESX1	Intergenic
snp2164858	14	14030922	7.78×10^-10	IL1RAPL2	ESX1	Intergenic
snp2164950	14	14034780	1.77×10^-10	IL1RAPL2	ESX1	Intergenic
snp2165052	14	14041709	4.48×10^-10	IL1RAPL2	ESX1	Intergenic
snp2165168	14	14045560	5.59×10^-11	IL1RAPL2	ESX1	Intergenic
snp2165199	14	14046759	6.34×10^-11	IL1RAPL2	ESX1	Intergenic
snp2165219	14	14047273	1.99×10^-10	IL1RAPL2	ESX1	Intergenic
snp2165220	14	14047333	1.38×10^-10	IL1RAPL2	ESX1	Intergenic
snp2165222	14	14047541	1.61×10^-10	IL1RAPL2	ESX1	Intergenic
snp2165238	14	14048653	4.44×10^-10	IL1RAPL2	ESX1	Intergenic
snp2165251	14	14049414	2.33×10^-10	IL1RAPL2	ESX1	Intergenic
snp2165252	14	14049434	5.19×10^-10	IL1RAPL2	ESX1	Intergenic
snp2165266	14	14050296	2.84×10^-11	IL1RAPL2	ESX1	Intergenic
snp2165267	14	14050408	7.87×10^-11	IL1RAPL2	ESX1	Intergenic
snp2166293	14	14087838	1.24×10^-11	IL1RAPL2	ESX1	Intergenic
snp2166296	14	14087926	1.5×10^-10	IL1RAPL2	ESX1	Intergenic
snp2166317	14	14088436	7.63×10^-10	IL1RAPL2	ESX1	Intergenic
snp2166336	14	14088847	2.06×10^-10	IL1RAPL2	ESX1	Intergenic
snp2166349	14	14089268	1.25×10^-10	IL1RAPL2	ESX1	Intergenic
snp2166351	14	14089321	8.82×10^-12	IL1RAPL2	ESX1	Intergenic
snp2166355	14	14089498	3.16×10^-11	IL1RAPL2	ESX1	Intergenic
snp2167021	14	14115714	4.35×10^-11	IL1RAPL2	ESX1	Intergenic
snp2167482	14	14139265	8.22×10^-11	IL1RAPL2	ESX1	Intergenic
snp2167483	14	14139269	1.59×10^-10	IL1RAPL2	ESX1	Intergenic
snp2167742	14	14155565	2.44×10^-10	IL1RAPL2	ESX1	Intergenic
snp2169310	14	14255888	7.79×10^-10	Znf7		Intron
snp2169753	14	14313969	4.12×10^-10	LONRF3	KIAA121	Intergenic
snp2169754	14	14313973	3.72×10^-10	LONRF3	KIAA121	Intergenic
snp2169838	14	14323666	6.02×10^-10	KIAA121		Intron
snp2169937	14	14334688	7.87×10^-10	KIAA121		Intron
snp2170019	14	14342010	1.7×10^-10	KIAA121		Intron
snp2170063	14	14345124	7.85×10^-10	KIAA121		Intron
snp2170082	14	14345890	6.83×10^-10	KIAA121		Intron
snp2170084	14	14345966	2.96×10^-10	KIAA121		Intron
snp2170449	14	14369184	1.95×10^-10	KIAA121	PGRMC1	Intergenic
snp2170505	14	14373248	2.49×10^-11	KIAA121	PGRMC1	Intergenic
snp2170759	14	14384865	7.77×10^-10	PGRMC1	Akap17b	Intergenic
snp2170831	14	14390209	7.87×10^-10	Akap17b		Intron
snp2170902	14	14393766	1.3×10^-10	Akap17b	SLC25A43	Intergenic
snp2170958	14	14397001	3×10^-11	Akap17b	SLC25A43	Intergenic
snp2170988	14	14398277	1.3×10^-10	Akap17b	SLC25A43	Intergenic
snp2170989	14	14398290	1.15×10^-10	Akap17b	SLC25A43	Intergenic
snp2170990	14	14398310	8.04×10^-11	Akap17b	SLC25A43	Intergenic
snp2171024	14	14400497	4.57×10^-10	Akap17b	SLC25A43	Intergenic
snp2171035	14	14401546	2.55×10^-10	Akap17b	SLC25A43	Intergenic
snp2171039	14	14401996	6.77×10^-10	Akap17b	SLC25A43	Intergenic
snp2171049	14	14402839	6.51×10^-10	Akap17b	SLC25A43	Intergenic
snp2171050	14	14402848	3.83×10^-10	Akap17b	SLC25A43	Intergenic
snp2171073	14	14404950	4.78×10^-10	SLC25A43		Intron
snp2171474	14	14424822	2.18×10^-10	SLC25A5		Intron
snp2171483	14	14425616	2.64×10^-10	SLC25A5		Intron
snp2171496	14	14426518	2.55×10^-10	SLC25A5	ACOX2	Intergenic
snp2171497	14	14426521	6.93×10^-10	SLC25A5	ACOX2	Intergenic
snp2172576	14	14486185	4.48×10^-10	Sowahc	UPF3B	Intergenic
snp2172580	14	14486630	5.42×10^-10	Sowahc	UPF3B	Intergenic
snp2172586	14	14486775	3.6×10^-10	Sowahc	UPF3B	Intergenic
snp2172614	14	14491198	2.23×10^-10	UPF3B		Intron
snp2172616	14	14491234	1.92×10^-10	UPF3B		Intron
snp2172642	14	14493513	7.48×10^-10	UPF3B		Intron
snp2172646	14	14493589	2.54×10^-10	UPF3B		Intron
snp2172650	14	14493638	2.52×10^-10	UPF3B		Intron
snp2172661	14	14493791	2.13×10^-10	UPF3B		Intron
snp2172671	14	14494067	4.31×10^-10	UPF3B		Intron
snp2172696	14	14495228	3.95×10^-10	AKAP14		Intron
snp2172701	14	14495422	5.58×10^-10	AKAP14		Intron
snp2172703	14	14495492	4.12×10^-10	AKAP14		Intron
snp2172705	14	14495616	4.6×10^-10	AKAP14		Intron
snp2172706	14	14495742	3.81×10^-10	AKAP14		Intron
snp2172709	14	14495945	5.07×10^-10	AKAP14		Intron
snp2172710	14	14495958	3.06×10^-10	AKAP14		Intron
snp2172717	14	14496385	2.74×10^-10	AKAP14		Intron
snp2172718	14	14496421	6.19×10^-10	AKAP14		Intron
snp2172719	14	14496431	1.74×10^-10	AKAP14		Intron
snp2172720	14	14496432	6.71×10^-10	AKAP14		Intron
snp2172721	14	14496433	1.91×10^-10	AKAP14		Intron
snp2172735	14	14496805	3.56×10^-10	AKAP14		Intron
snp2172736	14	14497042	5.39×10^-10	AKAP14		Intron
snp2172741	14	14497192	1.06×10^-10	AKAP14		Intron
snp2172742	14	14497197	1.34×10^-10	AKAP14		Intron
snp2172763	14	14498408	2.02×10^-10	AKAP14		Intron
snp2172774	14	14499094	4.39×10^-10	AKAP14		Intron
snp2172775	14	14499102	4.84×10^-10	AKAP14		Intron
snp2172778	14	14499200	5.62×10^-10	AKAP14		Intron
snp2172787	14	14499615	2.92×10^-10	AKAP14		Intron
snp2172799	14	14499996	1.13×10^-10	AKAP14		Intron
snp2172837	14	14502402	2.82×10^-10	ZKSCAN4		Intron
snp2172846	14	14503402	5.42×10^-11	ZKSCAN4		Intron
snp2172858	14	14504353	2.77×10^-10	ZKSCAN4		Intron
snp2172864	14	14505358	7.65×10^-11	ZKSCAN4		Intron
snp2172900	14	14530426	4.73×10^-11	ZKSCAN4	AIFM1	Intergenic
snp2172903	14	14530472	6.37×10^-11	ZKSCAN4	AIFM1	Intergenic
snp2172904	14	14530483	1.93×10^-10	ZKSCAN4	AIFM1	Intergenic
snp2172911	14	14530602	3.79×10^-10	ZKSCAN4	AIFM1	Intergenic
snp2172915	14	14530696	6.06×10^-10	ZKSCAN4	AIFM1	Intergenic
snp2172930	14	14531759	1.4×10^-10	ZKSCAN4	AIFM1	Intergenic
snp2172931	14	14531802	4.7×10^-10	ZKSCAN4	AIFM1	Intergenic
snp2172932	14	14531825	1.92×10^-10	ZKSCAN4	AIFM1	Intergenic
snp2172935	14	14531925	5.21×10^-10	ZKSCAN4	AIFM1	Intergenic
snp2173008	14	14536846	1.83×10^-10	AIFM1		Intron
snp2173011	14	14537404	6.49×10^-10	AIFM1		Intron
snp2173013	14	14537568	7.62×10^-10	AIFM1		Intron
snp2173015	14	14538015	3.14×10^-10	AIFM1		Intron
snp2173058	14	14539162	5.31×10^-11	AIFM1		Intron
snp2173072	14	14539833	5.42×10^-10	AIFM1		Intron
snp2173075	14	14539890	7.9×10^-11	AIFM1		Intron
snp2173080	14	14539999	7.72×10^-10	AIFM1		Intron
snp2173081	14	14540001	3.54×10^-10	AIFM1		Intron
snp2173095	14	14540401	3.78×10^-10	AIFM1		Intron
snp2173127	14	14541689	3.62×10^-10	AIFM1		Intron
snp2173129	14	14541885	7.64×10^-11	AIFM1		Intron
snp2173134	14	14542061	7.86×10^-10	AIFM1		Intron
snp2173136	14	14542377	2.83×10^-10	AIFM1		Intron
snp2173156	14	14544235	6.46×10^-10	AIFM1		Intron
snp2173191	14	14545477	6.53×10^-10	AIFM1		Intron
snp2173207	14	14547353	3.42×10^-10	AIFM1		Intron
snp2173230	14	14549268	2.88×10^-10	AIFM1		Intron
snp2173231	14	14549269	3.5×10^-10	AIFM1		Intron
snp2173424	14	14556492	2.03×10^-10	MARS2	Rab33a	Intergenic
snp2173488	14	14560510	1.45×10^-10	Rab33a		Intron
snp2173508	14	14560955	7.69×10^-10	Rab33a		Intron
snp2173509	14	14560956	6.67×10^-10	Rab33a		Intron
snp2173619	14	14564309	7.62×10^-10	Rbmx2	SLC25A14	Intergenic
snp2173622	14	14564408	3.34×10^-10	Rbmx2	SLC25A14	Intergenic
snp2173642	14	14565264	5.05×10^-10	SLC25A14		Intron
snp2173655	14	14565988	3.85×10^-10	SLC25A14		Intron
snp2173656	14	14565992	1.64×10^-10	SLC25A14		Intron
snp2173704	14	14567270	3.69×10^-10	SLC25A14		Intron
snp2173725	14	14567686	1.96×10^-10	SLC25A14		Intron
snp2173782	14	14570367	6.6×10^-10	SLC25A14		Intron
snp2173783	14	14570401	2.2×10^-10	SLC25A14		Intron
snp2173793	14	14570688	3.05×10^-10	SLC25A14		Intron
snp2173796	14	14570753	2.88×10^-10	SLC25A14		Intron
snp2173800	14	14570950	7.51×10^-11	SLC25A14	GPR119	Intergenic
snp2173814	14	14571416	3.36×10^-10	SLC25A14	GPR119	Intergenic
snp2173815	14	14571424	2.27×10^-10	SLC25A14	GPR119	Intergenic
snp2173816	14	14571441	3.16×10^-10	SLC25A14	GPR119	Intergenic
snp2173817	14	14571442	2.27×10^-10	SLC25A14	GPR119	Intergenic
snp2173819	14	14571474	1.42×10^-10	SLC25A14	GPR119	Intergenic
snp2173822	14	14571690	1.1×10^-10	SLC25A14	GPR119	Intergenic
snp2173837	14	14572676	7.33×10^-12	SLC25A14	GPR119	Intergenic
snp2173857	14	14573591	2.16×10^-10	SLC25A14	GPR119	Intergenic
snp2173891	14	14574263	5.2×10^-10	SLC25A14	GPR119	Intergenic
snp2173903	14	14574562	3.91×10^-10	SLC25A14	GPR119	Intergenic
snp2173911	14	14574593	1.45×10^-10	SLC25A14	GPR119	Intergenic
snp2173921	14	14574920	3.2×10^-10	SLC25A14	GPR119	Intergenic
snp2173924	14	14575104	2.4×10^-10	SLC25A14	GPR119	Intergenic
snp2173929	14	14575316	6.96×10^-11	SLC25A14	GPR119	Intergenic
snp2173931	14	14575439	2.39×10^-10	SLC25A14	GPR119	Intergenic
snp2173935	14	14575544	2.1×10^-10	SLC25A14	GPR119	Intergenic
snp2173937	14	14575585	2.83×10^-10	SLC25A14	GPR119	Intergenic
snp2173961	14	14576967	1.08×10^-10	GPR119		Intron
snp2173966	14	14577260	7.47×10^-10	GPR119	ENOX2	Intergenic
snp2173967	14	14577262	5.64×10^-10	GPR119	ENOX2	Intergenic
snp2173969	14	14577413	3.71×10^-10	GPR119	ENOX2	Intergenic
snp2173976	14	14577624	8.66×10^-11	GPR119	ENOX2	Intergenic
snp2173977	14	14577641	2.58×10^-10	GPR119	ENOX2	Intergenic
snp2173978	14	14577675	8.95×10^-11	GPR119	ENOX2	Intergenic
snp2173979	14	14577707	6.56×10^-10	GPR119	ENOX2	Intergenic
snp2173980	14	14577723	6.09×10^-10	GPR119	ENOX2	Intergenic
snp2173985	14	14577900	2.23×10^-10	GPR119	ENOX2	Intergenic
snp2173987	14	14577989	5.43×10^-10	GPR119	ENOX2	Intergenic
snp2173989	14	14578042	8.59×10^-11	GPR119	ENOX2	Intergenic
snp2173996	14	14578136	7.2×10^-10	GPR119	ENOX2	Intergenic
snp2173998	14	14578235	1.13×10^-10	GPR119	ENOX2	Intergenic
snp2174000	14	14578345	1.43×10^-10	GPR119	ENOX2	Intergenic
snp2174001	14	14578360	5.99×10^-10	GPR119	ENOX2	Intergenic
snp2174002	14	14578380	1.88×10^-10	GPR119	ENOX2	Intergenic
snp2174010	14	14578554	1.62×10^-10	GPR119	ENOX2	Intergenic
snp2174012	14	14578720	1.67×10^-10	GPR119	ENOX2	Intergenic
snp2174014	14	14578750	4.09×10^-10	GPR119	ENOX2	Intergenic
snp2174015	14	14578751	3.05×10^-10	GPR119	ENOX2	Intergenic
snp2174018	14	14578801	9.75×10^-11	GPR119	ENOX2	Intergenic
snp2174019	14	14578806	1.43×10^-10	GPR119	ENOX2	Intergenic
snp2174024	14	14578944	1.5×10^-10	GPR119	ENOX2	Intergenic
snp2174025	14	14578945	1.5×10^-10	GPR119	ENOX2	Intergenic
snp2174026	14	14578948	4.4×10^-10	GPR119	ENOX2	Intergenic
snp2174032	14	14578971	2.71×10^-10	GPR119	ENOX2	Intergenic
snp2174046	14	14579069	4.95×10^-10	GPR119	ENOX2	Intergenic
snp2174047	14	14579081	2.33×10^-10	GPR119	ENOX2	Intergenic
snp2174062	14	14579301	1.01×10^-10	GPR119	ENOX2	Intergenic
snp2174455	14	14591402	4.18×10^-10	ENOX2		Intron
snp2174459	14	14591497	1.93×10^-10	ENOX2		Intron
snp2174477	14	14592662	4.93×10^-10	ENOX2		Intron
snp2174487	14	14593056	5.96×10^-10	ENOX2		Intron
snp2174562	14	14594760	4.79×10^-10	ENOX2		Intron
snp2174697	14	14598716	5.22×10^-10	ENOX2		Intron
snp2174707	14	14599038	7.2×10^-10	ENOX2		Intron
snp2174719	14	14599168	7.38×10^-10	ENOX2		Intron
snp2174742	14	14600115	3.6×10^-10	ENOX2		Intron
snp2174743	14	14600118	3.95×10^-10	ENOX2		Intron
snp2174792	14	14603112	5.09×10^-10	ENOX2		Intron
snp2174796	14	14603430	7.74×10^-10	ENOX2		Intron
snp2174864	14	14607559	8.89×10^-11	ENOX2		Intron
snp2174866	14	14607610	2.46×10^-10	ENOX2		Intron
snp2174888	14	14608151	3.72×10^-10	ENOX2		Intron
snp2174889	14	14608350	2.9×10^-10	ENOX2		Intron
snp2174897	14	14608601	4.09×10^-10	ENOX2		Intron
snp2174900	14	14608658	3.04×10^-10	ENOX2		Intron
snp2174901	14	14608667	1.3×10^-10	ENOX2		Intron
snp2174902	14	14608672	1.18×10^-10	ENOX2		Intron
snp2174905	14	14608848	2.26×10^-10	ENOX2		Intron
snp2174921	14	14609026	2.52×10^-10	ENOX2		Intron
snp2175042	14	14612830	5.84×10^-10	ENOX2		Intron
snp2175086	14	14613820	3.32×10^-10	ENOX2		Intron
snp2175111	14	14614587	4.06×10^-10	ENOX2		Intron
snp2175139	14	14615386	7.07×10^-10	ENOX2		Intron
snp2175152	14	14615999	5.64×10^-10	ENOX2		Intron
snp2175175	14	14617298	8.16×10^-11	ENOX2		Intron
snp2175185	14	14618265	2.8×10^-10	ENOX2		Intron
snp2175272	14	14622628	3.56×10^-10	ENOX2		Intron
snp2175527	14	14632389	3.2×10^-10	ENOX2		Intron
snp2175542	14	14632601	7.68×10^-10	ENOX2		Intron
snp2175543	14	14632607	2.51×10^-10	ENOX2		Intron
snp2175553	14	14633530	2.85×10^-10	ENOX2		Intron
snp2175557	14	14633616	1.46×10^-10	ENOX2		Intron
snp2175574	14	14634007	2.11×10^-10	ENOX2		Intron
snp2175586	14	14634680	6.61×10^-10	ENOX2		Intron
snp2175593	14	14634861	5.03×10^-10	ENOX2		Intron
snp2175618	14	14635421	2.36×10^-10	ENOX2		Intron
snp2175620	14	14635494	4.51×10^-10	ENOX2		Intron
snp2175642	14	14635873	2.39×10^-10	ENOX2		Intron
snp2175646	14	14635927	4.28×10^-10	ENOX2		Intron
snp2175811	14	14639272	4.22×10^-10	ENOX2	RGCC	Intergenic
snp2175812	14	14639275	6.38×10^-10	ENOX2	RGCC	Intergenic
snp2175823	14	14639506	6.21×10^-10	ENOX2	RGCC	Intergenic
snp2175825	14	14639605	7.75×10^-10	ENOX2	RGCC	Intergenic
snp2175827	14	14639660	1.12×10^-10	ENOX2	RGCC	Intergenic
snp2175828	14	14639704	7.08×10^-10	ENOX2	RGCC	Intergenic
snp2175833	14	14640293	3.59×10^-10	ENOX2	RGCC	Intergenic
snp2175834	14	14640378	5.5×10^-10	ENOX2	RGCC	Intergenic
snp2175850	14	14640908	2.11×10^-10	ENOX2	RGCC	Intergenic
snp2175851	14	14640924	1.48×10^-10	ENOX2	RGCC	Intergenic
snp2175856	14	14640983	4.84×10^-10	ENOX2	RGCC	Intergenic
snp2176442	14	14667492	3.3×10^-11	CLCN5		Intron
snp2176443	14	14667493	3.3×10^-11	CLCN5		Intron
snp2176451	14	14667685	1.33×10^-11	CLCN5		Intron
snp2176456	14	14667741	2.21×10^-10	CLCN5		Intron
snp2176458	14	14667919	1.82×10^-11	CLCN5		Intron
snp2176462	14	14668019	2.78×10^-10	CLCN5		Intron
snp2176469	14	14668235	3.34×10^-10	CLCN5		Intron
snp2176470	14	14668311	1.37×10^-11	CLCN5		Intron
snp2176480	14	14668466	4.03×10^-11	CLCN5		Intron
snp2176485	14	14668683	1.78×10^-10	CLCN5		Intron
snp2176487	14	14668693	6.81×10^-11	CLCN5		Intron
snp2176496	14	14668949	5.63×10^-11	CLCN5		Intron
snp2176507	14	14669259	9.05×10^-11	CLCN5		Intron
snp2176510	14	14669410	1.61×10^-11	CLCN5		Intron
snp2176511	14	14669413	5.4×10^-12	CLCN5		Intron
snp2176512	14	14669414	2.16×10^-11	CLCN5		Intron
snp2176513	14	14669456	1.53×10^-10	CLCN5		Intron
snp2176514	14	14669620	3.7×10^-10	CLCN5		Intron
snp2176516	14	14669639	2.13×10^-11	CLCN5		Intron
snp2176520	14	14669907	8.54×10^-12	CLCN5		Intron
snp2176522	14	14669938	1.19×10^-10	CLCN5		Intron
snp2176523	14	14669982	1.66×10^-10	CLCN5		Intron
snp2176525	14	14670005	1.85×10^-10	CLCN5		Intron
snp2176535	14	14670155	3.47×10^-11	CLCN5		Intron
snp2176548	14	14670416	3.35×10^-11	CLCN5		Intron
snp2176549	14	14670456	4.02×10^-10	CLCN5		Intron
snp2176555	14	14670776	7.02×10^-11	CLCN5		Intron
snp2176558	14	14670840	2.37×10^-10	CLCN5		Intron
snp2176559	14	14670849	3.83×10^-10	CLCN5		Intron
snp2176560	14	14670855	2.59×10^-10	CLCN5		Intron
snp2176562	14	14670878	2.24×10^-10	CLCN5		Intron
snp2176563	14	14670887	4.1×10^-10	CLCN5		Intron
snp2176564	14	14670914	3.39×10^-11	CLCN5		Intron
snp2176567	14	14671032	2.74×10^-10	CLCN5		Intron
snp2176575	14	14671168	5.98×10^-10	CLCN5		Intron
snp2176577	14	14671209	1.61×10^-10	CLCN5		Intron
snp2176578	14	14671223	1.69×10^-10	CLCN5		Intron
snp2176579	14	14671256	2.11×10^-11	CLCN5		Intron
snp2176582	14	14671354	3.38×10^-11	CLCN5		Intron
snp2176583	14	14671361	1.76×10^-10	CLCN5		Intron
snp2176604	14	14671939	5.81×10^-11	CLCN5		Intron
snp2176606	14	14672016	4.07×10^-11	CLCN5		Intron
snp2176609	14	14672116	1.38×10^-11	CLCN5		Intron
snp2176610	14	14672121	1.42×10^-12	CLCN5		Intron
snp2176611	14	14672129	1.42×10^-12	CLCN5		Intron
snp2176621	14	14672467	7.27×10^-10	CLCN5		Intron
snp2176623	14	14672526	7.96×10^-11	CLCN5		Intron
snp2176626	14	14672572	3.81×10^-10	CLCN5		Intron
snp2176627	14	14672579	1.15×10^-10	CLCN5		Intron
snp2176629	14	14672675	5.83×10^-11	CLCN5		Intron
snp2176630	14	14672676	5.83×10^-11	CLCN5		Intron
snp2176657	14	14673386	2.96×10^-10	CLCN5		Intron
snp2176660	14	14673691	3.97×10^-11	CLCN5		Intron
snp2176667	14	14674419	9.39×10^-11	CLCN5		Intron
snp2176669	14	14674434	2.59×10^-10	CLCN5		Intron
snp2176672	14	14674484	2.67×10^-10	CLCN5		Intron
snp2176710	14	14675482	3.82×10^-12	CLCN5		Intron
snp2176713	14	14675749	8.14×10^-11	CLCN5		Intron
snp2176715	14	14675787	1.02×10^-10	CLCN5		Intron
snp2176742	14	14676421	3.68×10^-11	CLCN5		Intron
snp2176743	14	14676436	1.26×10^-10	CLCN5		Intron
snp2176744	14	14676492	8.57×10^-12	CLCN5		Intron
snp2176749	14	14676576	2.72×10^-10	CLCN5		Intron
snp2176750	14	14676581	1.67×10^-10	CLCN5		Intron
snp2176751	14	14676705	1.37×10^-10	CLCN5		Intron
snp2176753	14	14677039	2.02×10^-10	CLCN5		Intron
snp2176758	14	14677221	4.99×10^-11	CLCN5		Intron
snp2176760	14	14677355	4×10^-11	CLCN5		Intron
snp2176762	14	14677461	5.48×10^-11	CLCN5		Intron
snp2176763	14	14677462	5.48×10^-11	CLCN5		Intron
snp2176768	14	14677738	1.17×10^-10	CLCN5		Intron
snp2176769	14	14677759	5.52×10^-11	CLCN5		Intron
snp2176770	14	14677768	8.64×10^-11	CLCN5		Intron
snp2176775	14	14677940	5.75×10^-12	CLCN5		Intron
snp2176778	14	14677970	5.73×10^-11	CLCN5		Intron
snp2176780	14	14678002	3.1×10^-11	CLCN5		Intron
snp2176781	14	14678005	1.74×10^-11	CLCN5		Intron
snp2176783	14	14678018	1.74×10^-11	CLCN5		Intron
snp2176812	14	14679372	1.84×10^-10	CLCN5		Intron
snp2176813	14	14679423	3.28×10^-11	CLCN5		Intron
snp2176825	14	14680208	1.57×10^-12	CLCN5		Intron
snp2176827	14	14680346	2.67×10^-11	CLCN5		Intron
snp2176828	14	14680521	6.02×10^-11	CLCN5		Intron
snp2176830	14	14680558	4.75×10^-11	CLCN5		Intron
snp2176834	14	14680750	4.64×10^-12	CLCN5		Intron
snp2176844	14	14681660	1.78×10^-10	CLCN5		Intron
snp2176852	14	14681905	1.26×10^-10	CLCN5		Intron
snp2176870	14	14682478	5.32×10^-12	CLCN5		Intron
snp2176876	14	14682957	1.23×10^-10	CLCN5		Intron
snp2176883	14	14683406	6.58×10^-12	CLCN5		Intron
snp2176892	14	14684067	7.7×10^-10	CLCN5		Intron
snp2176898	14	14684135	6×10^-10	CLCN5		Intron
snp2176899	14	14684154	2.83×10^-12	CLCN5		Intron
snp2176901	14	14684220	1.27×10^-11	CLCN5		Intron
snp2176902	14	14684241	2.42×10^-12	CLCN5		Intron
snp2176906	14	14684455	1.39×10^-11	CLCN5		Intron
snp2176907	14	14684459	8.54×10^-12	CLCN5		Intron
snp2176909	14	14684476	3.36×10^-11	CLCN5		Intron
snp2176910	14	14684478	6.61×10^-12	CLCN5		Intron
snp2176911	14	14684499	5.31×10^-12	CLCN5		Intron
snp2176912	14	14684506	1.14×10^-12	CLCN5		Intron
snp2176913	14	14684571	2.67×10^-11	CLCN5		Intron
snp2176914	14	14684578	2.06×10^-11	CLCN5		Intron
snp2176915	14	14684661	8.65×10^-11	CLCN5		Intron
snp2176922	14	14684967	2.24×10^-11	CLCN5		Intron
snp2176925	14	14685077	7.09×10^-11	CLCN5		Intron
snp2176931	14	14685298	1.22×10^-10	CLCN5		Intron
snp2176933	14	14685360	2.05×10^-11	CLCN5		Intron
snp2176935	14	14685591	1.1×10^-10	CLCN5		Intron
snp2176939	14	14685711	6.53×10^-10	CLCN5		Intron
snp2176940	14	14685720	5.83×10^-10	CLCN5		Intron
snp2176950	14	14685943	9.22×10^-11	CLCN5		Intron
snp2176953	14	14686096	2.63×10^-10	CLCN5		Intron
snp2176957	14	14686175	2×10^-10	CLCN5		Intron
snp2176964	14	14686370	7.42×10^-11	CLCN5		Intron
snp2176973	14	14686861	3.58×10^-11	CLCN5		Intron
snp2176978	14	14687079	4.5×10^-10	CLCN5		Intron
snp2176979	14	14687124	2.83×10^-11	CLCN5		Intron
snp2177000	14	14687698	1.61×10^-11	CLCN5		Intron
snp2177001	14	14687716	8.67×10^-12	CLCN5		Intron
snp2177003	14	14687720	1.5×10^-11	CLCN5		Intron
snp2177004	14	14687762	1.95×10^-11	CLCN5		Intron
snp2177007	14	14688006	1.13×10^-11	CLCN5		Intron
snp2177012	14	14688106	4.49×10^-11	CLCN5		Intron
snp2177018	14	14688220	5.28×10^-11	CLCN5		Intron
snp2177019	14	14688229	3.17×10^-11	CLCN5		Intron
snp2177020	14	14688270	1.87×10^-11	CLCN5		Intron
snp2177026	14	14688305	1.06×10^-11	CLCN5		Intron
snp2177043	14	14689467	7.84×10^-11	CLCN5		Intron
snp2177044	14	14689480	4.01×10^-11	CLCN5		Intron
snp2177053	14	14689846	7.48×10^-11	CLCN5		Intron
snp2177060	14	14690660	1.7×10^-11	CLCN5		Intron
snp2177061	14	14690705	1.27×10^-11	CLCN5		Intron
snp2177064	14	14690946	1.06×10^-10	CLCN5		Intron
snp2177065	14	14690979	2.8×10^-10	CLCN5		Intron
snp2177066	14	14690980	6.81×10^-10	CLCN5		Intron
snp2177067	14	14690990	1.37×10^-10	CLCN5		Intron
snp2177068	14	14691034	2.06×10^-10	CLCN5		Intron
snp2177072	14	14691159	2.64×10^-10	CLCN5		Intron
snp2177073	14	14691166	2.66×10^-10	CLCN5		Intron
snp2177074	14	14691179	1.56×10^-10	CLCN5		Intron
snp2177076	14	14691290	3.66×10^-10	CLCN5		Intron
snp2177080	14	14691453	4.38×10^-11	CLCN5		Intron
snp2177081	14	14691477	1.32×10^-10	CLCN5		Intron
snp2177082	14	14691505	1.26×10^-10	CLCN5		Intron
snp2177083	14	14691507	1.15×10^-10	CLCN5		Intron
snp2177087	14	14691879	6.24×10^-11	CLCN5		Intron
snp2177088	14	14691934	1.45×10^-10	CLCN5		Intron
snp2177108	14	14692516	7.84×10^-11	CLCN5		Intron
snp2177109	14	14692518	5.93×10^-11	CLCN5		Intron
snp2177110	14	14692667	1.38×10^-10	CLCN5		Intron
snp2177111	14	14692720	4.63×10^-11	CLCN5		Intron
snp2177112	14	14692724	4.63×10^-11	CLCN5		Intron
snp2177113	14	14692737	1.31×10^-11	CLCN5		Intron
snp2177116	14	14692750	2.53×10^-10	CLCN5		Intron
snp2177117	14	14692833	1.18×10^-10	CLCN5		Intron
snp2177121	14	14693351	3.26×10^-11	CLCN5		Intron
snp2177122	14	14693373	4.65×10^-10	CLCN5		Intron
snp2177134	14	14693830	2.85×10^-12	CLCN5		Intron
snp2177136	14	14693859	4.17×10^-13	CLCN5		Intron
snp2177158	14	14694512	5.87×10^-12	CLCN5		Intron
snp2177159	14	14694597	6.56×10^-10	CLCN5		Intron
snp2177165	14	14694708	1.82×10^-11	CLCN5		Intron
snp2177184	14	14695280	6.31×10^-10	CLCN5		Intron
snp2177190	14	14695771	1.76×10^-10	CLCN5		Intron
snp2177191	14	14695788	1.24×10^-10	CLCN5		Intron
snp2177192	14	14695800	2.36×10^-10	CLCN5		Intron
snp2177195	14	14695825	6.44×10^-10	CLCN5		Intron
snp2177197	14	14695960	3.77×10^-11	CLCN5		Intron
snp2177199	14	14696067	8.79×10^-11	CLCN5		Intron
snp2177201	14	14696187	1.85×10^-10	CLCN5		Intron
snp2177203	14	14696250	7.09×10^-11	CLCN5		Intron
snp2177215	14	14697359	1.2×10^-10	CLCN5		Intron
snp2177218	14	14697493	2.67×10^-10	CLCN5		Intron
snp2177219	14	14697583	5.21×10^-10	CLCN5		Intron
snp2177222	14	14697799	2.4×10^-10	CLCN5		Intron
snp2177224	14	14697995	2.53×10^-11	CLCN5	TNFSF1	Intergenic
snp2177226	14	14698019	3.79×10^-10	CLCN5	TNFSF1	Intergenic
snp2177227	14	14698025	3.04×10^-10	CLCN5	TNFSF1	Intergenic
snp2177238	14	14698292	2.77×10^-11	CLCN5	TNFSF1	Intergenic
snp2177244	14	14698481	6.86×10^-10	CLCN5	TNFSF1	Intergenic
snp2177291	14	14700935	8.91×10^-11	CLCN5	TNFSF1	Intergenic
snp2177402	14	14704996	5.47×10^-11	CLCN5	TNFSF1	Intergenic
snp2177419	14	14705512	4.29×10^-10	CLCN5	TNFSF1	Intergenic
snp2177436	14	14705820	2.14×10^-11	CLCN5	TNFSF1	Intergenic
snp2177558	14	14708395	1.85×10^-11	TNFSF1		Intron
snp2177570	14	14708604	1.85×10^-11	TNFSF1		Intron
snp2177584	14	14708948	1.32×10^-11	TNFSF1		Intron
snp2177593	14	14709141	1.93×10^-11	TNFSF1		Intron
snp2177617	14	14709785	1.7×10^-11	TNFSF1		Intron
snp2177620	14	14709902	1.28×10^-11	TNFSF1		Intron
snp2177621	14	14709931	1.85×10^-11	TNFSF1		Intron
snp2178067	14	14729084	4.33×10^-11	Bcorl1		Intron
snp2178070	14	14729223	1.13×10^-12	Bcorl1		Intron
snp2178078	14	14729415	9.08×10^-11	Bcorl1		Intron
snp2178085	14	14729837	2.46×10^-10	Bcorl1		Intron
snp2178092	14	14730059	4.68×10^-11	Bcorl1		Intron
snp2178096	14	14730104	1.76×10^-11	Bcorl1		Intron
snp2178099	14	14730148	5.66×10^-11	Bcorl1		Intron
snp2178105	14	14730384	2.33×10^-11	Bcorl1		Intron
snp2178111	14	14730672	2.54×10^-10	Bcorl1		Intron
snp2178128	14	14731089	5.33×10^-11	Bcorl1		Intron
snp2178136	14	14731675	5.2×10^-10	Bcorl1		Intron
snp2178269	14	14739312	2.54×10^-11	Bcorl1	UTP14A	Intergenic
snp2178332	14	14741828	5.44×10^-12	Bcorl1	UTP14A	Intergenic
snp2178340	14	14742015	5.42×10^-10	Bcorl1	UTP14A	Intergenic
snp2178346	14	14742147	8.65×10^-11	Bcorl1	UTP14A	Intergenic
snp2178354	14	14742449	7.98×10^-11	Bcorl1	UTP14A	Intergenic
snp2178355	14	14742450	1.42×10^-10	Bcorl1	UTP14A	Intergenic
snp2178537	14	14749257	1.98×10^-11	Bcorl1	UTP14A	Intergenic
snp2178764	14	14754784	1.55×10^-10	UTP14A	ZDHHC9	Intergenic
snp2178776	14	14755569	1.17×10^-11	ZDHHC9		Intron
snp2178777	14	14755583	4×10^-10	ZDHHC9		Intron
snp2178781	14	14755673	6.17×10^-12	ZDHHC9		Intron
snp2178806	14	14756212	3.14×10^-11	ZDHHC9		Intron
snp2178810	14	14756270	9.87×10^-12	ZDHHC9		Intron
snp2178832	14	14756623	7.26×10^-11	ZDHHC9		Intron
snp2178835	14	14756633	1.49×10^-11	ZDHHC9		Intron
snp2178844	14	14756939	1.01×10^-11	ZDHHC9		Intron
snp2178854	14	14757186	9.28×10^-11	ZDHHC9		Intron
snp2178859	14	14757653	6.14×10^-12	ZDHHC9		Intron
snp2178926	14	14759813	1.35×10^-10	ZDHHC9		Intron
snp2178931	14	14759987	2.72×10^-12	ZDHHC9		Intron
snp2178936	14	14760043	1.83×10^-12	ZDHHC9		Intron
snp2178937	14	14760057	1.48×10^-12	ZDHHC9		Intron
snp2178938	14	14760061	2.72×10^-12	ZDHHC9		Intron
snp2178939	14	14760120	4.38×10^-12	ZDHHC9		Intron
snp2178940	14	14760121	4.38×10^-12	ZDHHC9		Intron
snp2178946	14	14760225	1.21×10^-10	ZDHHC9		Intron
snp2178982	14	14761060	8.69×10^-12	ZDHHC9		Intron
snp2178999	14	14761826	2.42×10^-12	ZDHHC9		Intron
snp2179002	14	14761908	2.85×10^-10	ZDHHC9		Intron
snp2179248	14	14770521	2.32×10^-12	SASH3		Intron
snp2179250	14	14770563	1.33×10^-12	SASH3	XPNPEP2	Intergenic
snp2179252	14	14770621	1.8×10^-10	SASH3	XPNPEP2	Intergenic
snp2179254	14	14770713	4.68×10^-12	SASH3	XPNPEP2	Intergenic
snp2179325	14	14773413	7.44×10^-12	XPNPEP2		Intron
snp2179326	14	14773415	2.9×10^-10	XPNPEP2		Intron
snp2179488	14	14778977	4.61×10^-13	APLN		Intron
snp2179489	14	14779135	2.23×10^-13	APLN		Intron
snp2179497	14	14779463	1.16×10^-11	APLN		Intron
snp2179499	14	14779761	1.92×10^-12	APLN	OCRL	Intergenic
snp2179513	14	14780171	2.68×10^-13	APLN	OCRL	Intergenic
snp2179518	14	14780517	7.32×10^-13	APLN	OCRL	Intergenic
snp2179536	14	14780830	3.78×10^-14	APLN	OCRL	Intergenic
snp2179544	14	14781110	2.98×10^-11	APLN	OCRL	Intergenic
snp2179610	14	14783110	2.51×10^-14	OCRL		Intron
snp2179611	14	14783114	9.32×10^-13	OCRL		Intron
snp2179635	14	14783768	4.06×10^-14	OCRL		Intron
snp2179978	14	14792632	4.7×10^-14	OCRL		Intron
snp2179987	14	14792864	3.68×10^-12	OCRL		Intron
snp2180011	14	14793432	5.22×10^-12	OCRL		Intron
snp2180021	14	14793654	6.08×10^-12	OCRL		Intron
snp2180051	14	14794301	6.51×10^-13	OCRL		Intron
snp2180063	14	14794487	5.37×10^-10	OCRL		Intron
snp2180096	14	14795793	9.63×10^-12	OCRL		Intron
snp2180097	14	14795795	5.18×10^-11	OCRL		Intron
snp2180103	14	14796180	3.02×10^-11	OCRL		Intron
snp2180120	14	14796467	6.36×10^-12	OCRL		Intron
snp2180136	14	14796917	1.27×10^-12	OCRL		Intron
snp2180142	14	14797072	1×10^-12	OCRL		Intron
snp2180151	14	14797301	2.9×10^-10	OCRL		Intron
snp2180152	14	14797302	4.07×10^-10	OCRL		Intron
snp2180157	14	14797555	1.03×10^-13	OCRL		Intron
snp2180158	14	14797556	4.85×10^-13	OCRL		Intron
snp2180159	14	14797564	1.32×10^-11	OCRL		Intron
snp2180162	14	14797732	5.88×10^-12	OCRL		Intron
snp2180163	14	14797750	4.02×10^-12	OCRL		Intron
snp2180207	14	14799053	2.39×10^-11	OCRL		Intron
snp2180226	14	14799552	9.63×10^-13	OCRL		Intron
snp2180243	14	14800223	5.9×10^-13	OCRL		Intron
snp2180249	14	14800392	1.44×10^-12	OCRL		Intron
snp2180278	14	14801177	2.12×10^-11	OCRL		Intron
snp2180279	14	14801179	1.79×10^-11	OCRL		Intron
snp2180294	14	14801525	3.11×10^-13	OCRL		Intron
snp2180300	14	14801590	6.43×10^-13	OCRL		Intron
snp2180304	14	14801673	6.22×10^-12	OCRL		Intron
snp2180312	14	14801718	1.51×10^-11	OCRL		Intron
snp2180342	14	14802683	2.72×10^-12	ERCC6L		Intron
snp2180344	14	14802873	3.83×10^-12	ERCC6L		Intron
snp2180346	14	14802894	5.24×10^-13	ERCC6L		Intron
snp2180353	14	14803158	1.33×10^-13	ERCC6L		Intron
snp2180362	14	14803542	2.08×10^-13	ERCC6L		Intron
snp2180363	14	14803548	2.08×10^-13	ERCC6L		Intron
snp2180364	14	14803551	2.71×10^-13	ERCC6L		Intron
snp2180582	14	14811962	4.86×10^-13	PIN4	Nhsl2	Intergenic
snp2180594	14	14812493	2.96×10^-12	Nhsl2		Intron
snp2180619	14	14813381	4.19×10^-12	Nhsl2		Intron
snp2180620	14	14813463	1.09×10^-12	Nhsl2		Intron
snp2180623	14	14813543	9.48×10^-13	Nhsl2		Intron
snp2180624	14	14813546	9.48×10^-13	Nhsl2		Intron
snp2180626	14	14813738	1.56×10^-12	Nhsl2	NHSL2	Intergenic
snp2180635	14	14814021	9.5×10^-13	Nhsl2	NHSL2	Intergenic
snp2181003	14	14830694	1.35×10^-10	NHSL2		Intron
snp2181006	14	14830752	4.2×10^-12	NHSL2		Intron
snp2181014	14	14831021	2.72×10^-10	NHSL2		Intron
snp2181026	14	14831417	1.28×10^-11	NHSL2		Intron
snp2181037	14	14831943	3.4×10^-11	NHSL2	MID2	Intergenic
snp2181121	14	14833966	4.28×10^-11	NHSL2	MID2	Intergenic
snp2181313	14	14839657	1.92×10^-10	NHSL2	MID2	Intergenic
snp2181458	14	14844374	1.2×10^-10	NHSL2	MID2	Intergenic
snp2181460	14	14844383	3.11×10^-10	NHSL2	MID2	Intergenic
snp2181469	14	14844509	4.67×10^-10	NHSL2	MID2	Intergenic
snp2181557	14	14847233	2.78×10^-10	NHSL2	MID2	Intergenic
snp2181566	14	14847409	1.01×10^-10	NHSL2	MID2	Intergenic
snp2181609	14	14848440	3.44×10^-10	NHSL2	MID2	Intergenic
snp2181911	14	14856511	6.12×10^-10	NHSL2	MID2	Intergenic
snp2181943	14	14857210	5.4×10^-13	NHSL2	MID2	Intergenic
snp2181944	14	14857271	2.86×10^-11	NHSL2	MID2	Intergenic
snp2181960	14	14857964	8.66×10^-11	NHSL2	MID2	Intergenic
snp2181991	14	14858569	9.67×10^-11	NHSL2	MID2	Intergenic
snp2181999	14	14858758	7.43×10^-12	NHSL2	MID2	Intergenic
snp2182059	14	14861311	4.04×10^-10	NHSL2	MID2	Intergenic
snp2182393	14	14872636	1.57×10^-12	NHSL2	MID2	Intergenic
snp2182401	14	14872875	4.98×10^-14	NHSL2	MID2	Intergenic
snp2182410	14	14873330	8.53×10^-13	NHSL2	MID2	Intergenic
snp2182417	14	14873404	2.14×10^-12	NHSL2	MID2	Intergenic
snp2182431	14	14874188	6.2×10^-15	NHSL2	MID2	Intergenic
snp2182440	14	14874724	8.37×10^-11	NHSL2	MID2	Intergenic
snp2182451	14	14874950	3.99×10^-13	NHSL2	MID2	Intergenic
snp2182461	14	14875110	3.62×10^-16	NHSL2	MID2	Intergenic
snp2182465	14	14875262	9.78×10^-11	NHSL2	MID2	Intergenic
snp2182466	14	14875335	2.01×10^-10	NHSL2	MID2	Intergenic
snp2182472	14	14875593	4.71×10^-16	NHSL2	MID2	Intergenic
snp2182482	14	14876057	9.9×10^-13	MID2		Intron
snp2182486	14	14876087	1.29×10^-15	MID2		Intron
snp2182493	14	14876366	3.69×10^-15	MID2		Intron
snp2182503	14	14876448	2.51×10^-15	MID2		Intron
snp2182515	14	14876596	1.03×10^-14	MID2		Intron
snp2182799	14	14884819	2.06×10^-11	MID2		Intron
snp2183103	14	14892651	9.33×10^-11	MID2		Intron
snp2183117	14	14893421	2.24×10^-10	MID2		Intron
snp2183121	14	14893627	6.47×10^-10	MID2	TSC22D3	Intergenic
snp2183126	14	14893682	1.15×10^-10	MID2	TSC22D3	Intergenic
snp2183137	14	14893933	6.2×10^-11	MID2	TSC22D3	Intergenic
snp2183138	14	14893978	2.65×10^-10	MID2	TSC22D3	Intergenic
snp2183768	14	14915210	6.68×10^-11	MID2	TSC22D3	Intergenic
snp2183773	14	14915357	1.05×10^-10	MID2	TSC22D3	Intergenic
snp2183779	14	14915847	1.71×10^-11	MID2	TSC22D3	Intergenic
snp2183784	14	14915995	9.21×10^-12	MID2	TSC22D3	Intergenic
snp2183785	14	14916007	7.74×10^-10	MID2	TSC22D3	Intergenic
snp2183791	14	14916244	2.78×10^-11	MID2	TSC22D3	Intergenic
snp2183796	14	14916321	8.27×10^-12	MID2	TSC22D3	Intergenic
snp2183798	14	14916427	6.92×10^-11	MID2	TSC22D3	Intergenic
snp2183813	14	14916802	2.35×10^-10	MID2	TSC22D3	Intergenic
snp2183818	14	14917020	1.77×10^-10	MID2	TSC22D3	Intergenic
snp2183834	14	14917575	2.2×10^-10	MID2	TSC22D3	Intergenic
snp2183850	14	14917881	3.01×10^-12	MID2	TSC22D3	Intergenic
snp2183874	14	14918270	6.84×10^-12	MID2	TSC22D3	Intergenic
snp2183884	14	14918433	1.64×10^-12	MID2	TSC22D3	Intergenic
snp2183890	14	14918587	1.62×10^-11	MID2	TSC22D3	Intergenic
snp2183891	14	14918598	3.23×10^-11	MID2	TSC22D3	Intergenic
snp2183892	14	14918614	2.3×10^-10	MID2	TSC22D3	Intergenic
snp2183893	14	14918752	1.33×10^-11	MID2	TSC22D3	Intergenic
snp2183894	14	14918784	6.02×10^-10	MID2	TSC22D3	Intergenic
snp2183895	14	14918809	6.06×10^-10	MID2	TSC22D3	Intergenic
snp2183896	14	14918817	4.95×10^-10	MID2	TSC22D3	Intergenic
snp2183897	14	14918823	1.92×10^-10	MID2	TSC22D3	Intergenic
snp2183907	14	14919293	5.51×10^-11	MID2	TSC22D3	Intergenic
snp2183984	14	14922575	2.86×10^-12	MID2	TSC22D3	Intergenic
snp2184008	14	14923158	1.75×10^-11	MID2	TSC22D3	Intergenic
snp2184012	14	14923322	7.02×10^-10	MID2	TSC22D3	Intergenic
snp2184017	14	14923488	5.63×10^-11	MID2	TSC22D3	Intergenic
snp2184030	14	14923755	6.21×10^-10	MID2	TSC22D3	Intergenic
snp2184035	14	14923841	1.67×10^-11	MID2	TSC22D3	Intergenic
snp2184039	14	14923867	5.99×10^-10	MID2	TSC22D3	Intergenic
snp2184040	14	14923873	2.18×10^-10	MID2	TSC22D3	Intergenic
snp2184066	14	14924826	2.72×10^-11	MID2	TSC22D3	Intergenic
snp2184067	14	14924836	2.25×10^-10	MID2	TSC22D3	Intergenic
snp2184082	14	14925426	2.69×10^-11	MID2	TSC22D3	Intergenic
snp2184265	14	14931828	3.63×10^-11	MID2	TSC22D3	Intergenic
snp2184268	14	14931930	6.51×10^-13	MID2	TSC22D3	Intergenic
snp2184269	14	14931936	1.13×10^-12	MID2	TSC22D3	Intergenic
snp2184270	14	14931938	1.38×10^-11	MID2	TSC22D3	Intergenic
snp2184293	14	14933571	5.01×10^-11	MID2	TSC22D3	Intergenic
snp2184294	14	14933573	6.09×10^-11	MID2	TSC22D3	Intergenic
snp2184297	14	14933698	5.13×10^-10	MID2	TSC22D3	Intergenic
snp2184298	14	14933766	2.01×10^-10	MID2	TSC22D3	Intergenic
snp2184299	14	14933768	1.73×10^-10	MID2	TSC22D3	Intergenic
snp2184300	14	14933796	3.95×10^-10	MID2	TSC22D3	Intergenic
snp2184303	14	14933928	4.64×10^-10	MID2	TSC22D3	Intergenic
snp2184306	14	14933963	5.21×10^-11	MID2	TSC22D3	Intergenic
snp2184319	14	14934753	3.18×10^-10	MID2	TSC22D3	Intergenic
snp2184326	14	14934966	4.89×10^-10	MID2	TSC22D3	Intergenic
snp2184328	14	14935032	1.26×10^-10	MID2	TSC22D3	Intergenic
snp2184332	14	14935183	3.92×10^-14	MID2	TSC22D3	Intergenic
snp2184333	14	14935185	3.16×10^-14	MID2	TSC22D3	Intergenic
snp2184334	14	14935191	6.34×10^-15	MID2	TSC22D3	Intergenic
snp2184338	14	14935215	9.32×10^-11	MID2	TSC22D3	Intergenic
snp2184340	14	14935288	1.88×10^-14	MID2	TSC22D3	Intergenic
snp2184341	14	14935290	2.39×10^-11	MID2	TSC22D3	Intergenic
snp2184343	14	14935310	6.73×10^-15	MID2	TSC22D3	Intergenic
snp2184345	14	14935318	1.06×10^-11	MID2	TSC22D3	Intergenic
snp2184346	14	14935361	2.48×10^-11	MID2	TSC22D3	Intergenic
snp2184347	14	14935362	2.02×10^-14	MID2	TSC22D3	Intergenic
snp2184348	14	14935363	2.02×10^-14	MID2	TSC22D3	Intergenic
snp2184351	14	14935397	6.87×10^-16	MID2	TSC22D3	Intergenic
snp2184353	14	14935451	1.16×10^-10	MID2	TSC22D3	Intergenic
snp2184354	14	14935463	2.24×10^-15	MID2	TSC22D3	Intergenic
snp2184359	14	14935497	2.24×10^-15	MID2	TSC22D3	Intergenic
snp2184366	14	14935590	6.19×10^-11	MID2	TSC22D3	Intergenic
snp2184368	14	14935607	4.5×10^-11	MID2	TSC22D3	Intergenic
snp2184372	14	14935659	3.66×10^-11	MID2	TSC22D3	Intergenic
snp2184373	14	14935661	7.03×10^-12	MID2	TSC22D3	Intergenic
snp2184374	14	14935669	2.03×10^-11	MID2	TSC22D3	Intergenic
snp2184377	14	14935797	8.07×10^-12	MID2	TSC22D3	Intergenic
snp2184393	14	14936579	5.5×10^-11	MID2	TSC22D3	Intergenic
snp2184396	14	14936625	8.88×10^-11	MID2	TSC22D3	Intergenic
snp2184407	14	14937041	6.82×10^-10	MID2	TSC22D3	Intergenic
snp2184511	14	14940629	9.61×10^-12	MID2	TSC22D3	Intergenic
snp2184516	14	14940715	2.72×10^-16	MID2	TSC22D3	Intergenic
snp2184536	14	14941433	2.06×10^-11	MID2	TSC22D3	Intergenic
snp2184573	14	14942773	7.51×10^-10	MID2	TSC22D3	Intergenic
snp2184574	14	14942779	5.07×10^-10	MID2	TSC22D3	Intergenic
snp2184600	14	14943747	1.35×10^-10	MID2	TSC22D3	Intergenic
snp2184610	14	14943969	4.87×10^-10	MID2	TSC22D3	Intergenic
snp2184611	14	14943970	6.51×10^-10	MID2	TSC22D3	Intergenic
snp2184612	14	14943971	1.75×10^-10	MID2	TSC22D3	Intergenic
snp2184624	14	14944268	8.41×10^-12	MID2	TSC22D3	Intergenic
snp2184632	14	14944454	2.48×10^-11	MID2	TSC22D3	Intergenic
snp2184684	14	14945543	5.66×10^-11	MID2	TSC22D3	Intergenic
snp2184685	14	14945548	3.92×10^-11	MID2	TSC22D3	Intergenic
snp2184686	14	14945549	1.22×10^-11	MID2	TSC22D3	Intergenic
snp2184713	14	14946177	7.95×10^-17	MID2	TSC22D3	Intergenic
snp2184765	14	14948172	5.63×10^-10	MID2	TSC22D3	Intergenic
snp2185019	14	14956533	3.59×10^-11	MID2	TSC22D3	Intergenic
snp2185021	14	14956640	1.39×10^-11	MID2	TSC22D3	Intergenic
snp2185026	14	14956875	2.22×10^-10	MID2	TSC22D3	Intergenic
snp2185027	14	14956897	6.36×10^-14	MID2	TSC22D3	Intergenic
snp2185031	14	14956953	1.42×10^-14	MID2	TSC22D3	Intergenic
snp2185032	14	14956954	7.55×10^-11	MID2	TSC22D3	Intergenic
snp2185035	14	14956972	7.46×10^-11	MID2	TSC22D3	Intergenic
snp2185038	14	14956995	5.04×10^-11	MID2	TSC22D3	Intergenic
snp2185039	14	14956996	3.9×10^-11	MID2	TSC22D3	Intergenic
snp2185041	14	14957011	1.45×10^-10	MID2	TSC22D3	Intergenic
snp2185042	14	14957014	1.3×10^-11	MID2	TSC22D3	Intergenic
snp2185043	14	14957015	4.88×10^-11	MID2	TSC22D3	Intergenic
snp2185056	14	14957651	7.38×10^-10	MID2	TSC22D3	Intergenic
snp2185066	14	14957999	2.08×10^-11	MID2	TSC22D3	Intergenic
snp2185069	14	14958086	1.47×10^-10	MID2	TSC22D3	Intergenic
snp2185073	14	14958213	6.06×10^-10	MID2	TSC22D3	Intergenic
snp2185074	14	14958217	2.9×10^-10	MID2	TSC22D3	Intergenic
snp2185080	14	14958283	2.07×10^-10	MID2	TSC22D3	Intergenic
snp2185087	14	14958431	3.74×10^-11	MID2	TSC22D3	Intergenic
snp2185091	14	14959066	5.44×10^-11	MID2	TSC22D3	Intergenic
snp2185092	14	14959071	2.3×10^-11	MID2	TSC22D3	Intergenic
snp2185093	14	14959078	4.19×10^-11	MID2	TSC22D3	Intergenic
snp2185094	14	14959189	1.5×10^-11	MID2	TSC22D3	Intergenic
snp2185096	14	14959250	1.13×10^-11	MID2	TSC22D3	Intergenic
snp2185097	14	14959267	1.75×10^-11	MID2	TSC22D3	Intergenic
snp2185098	14	14959280	1.75×10^-11	MID2	TSC22D3	Intergenic
snp2185100	14	14959325	1.3×10^-11	MID2	TSC22D3	Intergenic
snp2185128	14	14960237	3.18×10^-11	MID2	TSC22D3	Intergenic
snp2185135	14	14960456	5.35×10^-12	MID2	TSC22D3	Intergenic
snp2185139	14	14960525	8.44×10^-11	MID2	TSC22D3	Intergenic
snp2185161	14	14960950	2.79×10^-10	MID2	TSC22D3	Intergenic
snp2185167	14	14961111	3.11×10^-11	MID2	TSC22D3	Intergenic
snp2185172	14	14961283	4.24×10^-11	MID2	TSC22D3	Intergenic
snp2185175	14	14961336	3.23×10^-12	MID2	TSC22D3	Intergenic
snp2185177	14	14961347	2.24×10^-12	MID2	TSC22D3	Intergenic
snp2185195	14	14961640	8.39×10^-11	MID2	TSC22D3	Intergenic
snp2185198	14	14961839	3.06×10^-10	MID2	TSC22D3	Intergenic
snp2185217	14	14962271	2×10^-11	MID2	TSC22D3	Intergenic
snp2185228	14	14962616	5.42×10^-12	MID2	TSC22D3	Intergenic
snp2185283	14	14965424	2.25×10^-16	TSC22D3		Intron
snp2185309	14	14966329	7.28×10^-11	TSC22D3		Intron
snp2185324	14	14966897	1.1×10^-10	TSC22D3		Intron
snp2185325	14	14966899	8.17×10^-12	TSC22D3		Intron
snp2185331	14	14967222	2.36×10^-11	TSC22D3		Intron
snp2185335	14	14967253	3.16×10^-11	TSC22D3		Intron
snp2185336	14	14967294	3.16×10^-11	TSC22D3		Intron
snp2185376	14	14968438	2.68×10^-12	TSC22D3		Intron
snp2185393	14	14969132	6.79×10^-12	TSC22D3		Intron
snp2185397	14	14969208	1×10^-11	TSC22D3		Intron
snp2185401	14	14969258	7.67×10^-12	TSC22D3		Intron
snp2185402	14	14969290	1.99×10^-11	TSC22D3		Intron
snp2185407	14	14969481	6.77×10^-10	TSC22D3		Intron
snp2185412	14	14969646	5.18×10^-12	TSC22D3		Intron
snp2185423	14	14970021	6×10^-16	TSC22D3		Intron
snp2185437	14	14970466	6.33×10^-11	TSC22D3		Intron
snp2185440	14	14970474	1.16×10^-11	TSC22D3		Intron
snp2185472	14	14971524	2.18×10^-10	TSC22D3		Intron
snp2185473	14	14971554	2.76×10^-11	TSC22D3		Intron
snp2185475	14	14971718	1.52×10^-13	TSC22D3		Intron
snp2185478	14	14971763	1.03×10^-11	TSC22D3		Intron
snp2185479	14	14971777	9.82×10^-12	TSC22D3		Intron
snp2185481	14	14971810	1.02×10^-11	TSC22D3		Intron
snp2185490	14	14971944	1.82×10^-11	TSC22D3		Intron
snp2185494	14	14972031	2.42×10^-10	TSC22D3		Intron
snp2185498	14	14972061	1.4×10^-10	TSC22D3		Intron
snp2185501	14	14972418	2.23×10^-11	TSC22D3		Intron
snp2185504	14	14972490	5.13×10^-12	TSC22D3		Intron
snp2185722	14	14980174	1.35×10^-10	TSC22D3		Intron
snp2185725	14	14980268	1.27×10^-10	TSC22D3		Intron
snp2185737	14	14980600	6.62×10^-12	TSC22D3		Intron
snp2185792	14	14982063	1.49×10^-11	TSC22D3		Intron
snp2185797	14	14982265	2.13×10^-11	TSC22D3		Intron
snp2185800	14	14982286	2.79×10^-11	TSC22D3		Intron
snp2185802	14	14982300	2.53×10^-11	TSC22D3		Intron
snp2185804	14	14982464	2.22×10^-14	TSC22D3		Intron
snp2185805	14	14982466	6.62×10^-16	TSC22D3		Intron
snp2185806	14	14982506	1.8×10^-11	TSC22D3		Intron
snp2185808	14	14982520	3.7×10^-11	TSC22D3		Intron
snp2185840	14	14983381	8.94×10^-12	TSC22D3		Intron
snp2185845	14	14983717	1.08×10^-10	TSC22D3		Intron
snp2185865	14	14984147	7.77×10^-10	TSC22D3		Intron
snp2185874	14	14984425	5.18×10^-12	TSC22D3		Intron
snp2185894	14	14985052	2.38×10^-11	TSC22D3		Intron
snp2185899	14	14985127	2.8×10^-10	TSC22D3		Intron
snp2185909	14	14985216	5.78×10^-10	TSC22D3		Intron
snp2185931	14	14985460	3.71×10^-10	TSC22D3		Intron
snp2185940	14	14985665	4.62×10^-10	TSC22D3		Intron
snp2185942	14	14985710	3.95×10^-11	TSC22D3		Intron
snp2185959	14	14986118	7.11×10^-10	TSC22D3		Intron
snp2185971	14	14986656	1.34×10^-10	TSC22D3		Intron
snp2185974	14	14986733	7.17×10^-12	TSC22D3		Intron
snp2185981	14	14987269	1.62×10^-12	TSC22D3		Intron
snp2185990	14	14987358	3.48×10^-13	TSC22D3		Intron
snp2185993	14	14987638	5.63×10^-14	TSC22D3		Intron
snp2185996	14	14987722	2.56×10^-12	TSC22D3		Intron
snp2186024	14	14988242	1.03×10^-12	TSC22D3		Intron
snp2186040	14	14988673	6.17×10^-14	FAAH2		Intron
snp2186041	14	14988674	6.17×10^-14	FAAH2		Intron
snp2186045	14	14988782	1.32×10^-13	FAAH2		Intron
snp2186047	14	14988834	9.85×10^-14	FAAH2		Intron
snp2186407	14	15003172	1.44×10^-11	IL22RA2		Intron
snp2186592	14	15006919	1.86×10^-10	IL22RA2	CLIC2	Intergenic
snp2186596	14	15006988	1.79×10^-11	IL22RA2	CLIC2	Intergenic
snp2186597	14	15007002	1.44×10^-11	IL22RA2	CLIC2	Intergenic
snp2186603	14	15007180	7.3×10^-10	IL22RA2	CLIC2	Intergenic
snp2186618	14	15007303	1.68×10^-11	IL22RA2	CLIC2	Intergenic
snp2186622	14	15007364	8.09×10^-12	IL22RA2	CLIC2	Intergenic
snp2186631	14	15007547	1.45×10^-11	IL22RA2	CLIC2	Intergenic
snp2186635	14	15007595	8.1×10^-11	IL22RA2	CLIC2	Intergenic
snp2186636	14	15007603	3.52×10^-10	IL22RA2	CLIC2	Intergenic
snp2186652	14	15007758	4.2×10^-11	IL22RA2	CLIC2	Intergenic
snp2186673	14	15008476	8.2×10^-17	CLIC2		Intron
snp2186688	14	15008669	6.55×10^-12	CLIC2		Intron
snp2186703	14	15008795	1.03×10^-10	CLIC2		Intron
snp2186724	14	15009156	4.11×10^-10	CLIC2		Intron
snp2186767	14	15010161	1.19×10^-10	CLIC2		Intron
snp2187121	14	15020284	1.22×10^-10	ADGRL3	CCNB3	Intergenic
snp2187122	14	15020287	2.42×10^-12	ADGRL3	CCNB3	Intergenic
snp2187146	14	15020935	5.28×10^-11	ADGRL3	CCNB3	Intergenic
snp2187151	14	15021121	2.26×10^-12	ADGRL3	CCNB3	Intergenic
snp2187155	14	15021273	3.06×10^-12	CCNB3		Intron
snp2187156	14	15021285	3.06×10^-12	CCNB3		Intron
snp2187159	14	15021410	3.7×10^-12	CCNB3		Intron
snp2187169	14	15021726	1.34×10^-13	CCNB3		Intron
snp2187171	14	15021824	3.43×10^-12	CCNB3		Intron
snp2187181	14	15021982	1.27×10^-11	CCNB3		Intron
snp2187210	14	15022831	2.75×10^-12	CCNB3		Intron
snp2187211	14	15022848	3.8×10^-11	CCNB3		Intron
snp2187215	14	15022894	3×10^-11	CCNB3		Intron
snp2187221	14	15023095	1.18×10^-11	CCNB3		Intron
snp2187223	14	15023098	1.51×10^-10	CCNB3		Intron
snp2187241	14	15023569	3.18×10^-11	CCNB3		Intron
snp2187255	14	15024150	1.85×10^-11	DGKK		Intron
snp2187257	14	15024203	1.93×10^-11	DGKK		Intron
snp2187264	14	15024411	4.87×10^-10	DGKK		Intron
snp2187268	14	15024668	3.23×10^-11	DGKK		Intron
snp2187278	14	15024881	3.69×10^-12	DGKK		Intron
snp2187287	14	15025446	1.86×10^-11	DGKK		Intron
snp2187293	14	15025694	4.62×10^-12	DGKK		Intron
snp2187294	14	15025771	3.06×10^-12	DGKK		Intron
snp2187295	14	15025834	3.06×10^-12	DGKK		Intron
snp2187296	14	15025844	4.36×10^-12	DGKK		Intron
snp2187298	14	15025871	2.31×10^-10	DGKK		Intron
snp2187303	14	15025900	1.86×10^-10	DGKK		Intron
snp2187312	14	15026319	1.62×10^-11	DGKK		Intron
snp2187314	14	15026467	4.17×10^-13	DGKK		Intron
snp2187315	14	15026502	2.14×10^-10	DGKK		Intron
snp2187317	14	15026514	3.53×10^-10	DGKK		Intron
snp2187320	14	15026658	8.66×10^-13	DGKK		Intron
snp2187324	14	15026685	3.38×10^-11	DGKK		Intron
snp2187334	14	15026771	1.62×10^-10	DGKK		Intron
snp2187337	14	15026962	2.31×10^-10	DGKK		Intron
snp2187598	14	15036703	7.43×10^-10	DGKK	SHROOM4	Intergenic
snp2187607	14	15037035	4.73×10^-13	DGKK	SHROOM4	Intergenic
snp2187625	14	15037642	7.5×10^-13	SHROOM4		Intron
snp2187638	14	15038234	6.11×10^-12	SHROOM4		Intron
snp2187644	14	15038406	2.24×10^-12	SHROOM4		Intron
snp2187645	14	15038525	2.03×10^-12	SHROOM4		Intron
snp2187654	14	15038687	1.59×10^-12	SHROOM4		Intron
snp2187659	14	15038722	1.82×10^-12	SHROOM4		Intron
snp2187660	14	15038725	2.09×10^-12	SHROOM4		Intron
snp2187663	14	15038770	8.76×10^-13	SHROOM4		Intron
snp2187702	14	15040663	3.46×10^-12	SHROOM4		Intron
snp2187704	14	15040685	3.46×10^-12	SHROOM4		Intron
snp2187763	14	15043503	3.35×10^-11	SHROOM4		Intron
snp2187869	14	15047114	1.19×10^-12	BMP15		Intron
snp2187870	14	15047210	6.46×10^-12	BMP15		Intron
snp2187873	14	15047463	1.54×10^-13	BMP15		Intron
snp2187879	14	15047798	2.97×10^-10	BMP15	PHKA1	Intergenic
snp2187900	14	15048570	3.22×10^-11	BMP15	PHKA1	Intergenic
snp2187901	14	15048574	3.22×10^-11	BMP15	PHKA1	Intergenic
snp2188195	14	15054679	1.15×10^-11	PHKA1		Intron
snp2188221	14	15055461	5.08×10^-10	PHKA1		Intron
snp2188246	14	15055968	4.06×10^-11	PHKA1		Intron
snp2188270	14	15056391	6.24×10^-11	PHKA1		Intron
snp2188286	14	15056593	7.98×10^-11	PHKA1		Intron
snp2188287	14	15056598	5.04×10^-11	PHKA1		Intron
snp2188292	14	15056779	1.08×10^-10	PHKA1		Intron
snp2188317	14	15057232	8.53×10^-12	PHKA1		Intron
snp2188322	14	15057367	3.92×10^-11	PHKA1		Intron
snp2188466	14	15060675	1.13×10^-10	PHKA1		Intron
snp2188487	14	15061036	3.8×10^-11	PHKA1		Intron
snp2188523	14	15062073	5.21×10^-12	PHKA1		Intron
snp2188557	14	15062628	2×10^-10	PHKA1		Intron
snp2188563	14	15063209	1.33×10^-12	HDAC8		Intron
snp2188564	14	15063211	1.87×10^-12	HDAC8		Intron
snp2188638	14	15064448	7.28×10^-10	HDAC8		Intron
snp2188735	14	15066502	1.24×10^-10	HDAC8		Intron
snp2188743	14	15066632	1.52×10^-10	HDAC8		Intron
snp2188745	14	15066642	1.44×10^-10	HDAC8		Intron
snp2188746	14	15066644	1.23×10^-10	HDAC8		Intron
snp2188758	14	15066728	1.44×10^-10	HDAC8		Intron
snp2188767	14	15066879	1.96×10^-10	HDAC8		Intron
snp2188768	14	15066908	2.9×10^-10	HDAC8		Intron
snp2188777	14	15067127	2.6×10^-11	HDAC8		Intron
snp2188780	14	15067280	1.02×10^-11	HDAC8		Intron
snp2188790	14	15067509	2.48×10^-13	HDAC8		Intron
snp2188816	14	15067974	2.97×10^-10	HDAC8		Intron
snp2188817	14	15067986	1.1×10^-11	HDAC8		Intron
snp2188818	14	15067998	7.58×10^-12	HDAC8		Intron
snp2188845	14	15068538	1.33×10^-10	HDAC8		Intron
snp2188865	14	15068893	5.71×10^-12	HDAC8		Intron
snp2188866	14	15068894	1.71×10^-12	HDAC8		Intron
snp2188867	14	15068895	2.52×10^-12	HDAC8		Intron
snp2188869	14	15068918	7.4×10^-12	HDAC8		Intron
snp2188874	14	15068985	5.6×10^-10	HDAC8		Intron
snp2188879	14	15069018	4.71×10^-10	HDAC8		Intron
snp2188882	14	15069042	7.73×10^-10	HDAC8		Intron
snp2188885	14	15069064	2.59×10^-10	HDAC8		Intron
snp2188886	14	15069065	2.59×10^-10	HDAC8		Intron
snp2188887	14	15069066	1.54×10^-10	HDAC8		Intron
snp2188890	14	15069121	2.63×10^-12	HDAC8		Intron
snp2188894	14	15069259	1.55×10^-12	HDAC8		Intron
snp2188904	14	15069474	6.23×10^-11	HDAC8		Intron
snp2188908	14	15069680	9.02×10^-12	HDAC8		Intron
snp2188913	14	15069807	3.43×10^-12	HDAC8		Intron
snp2188914	14	15069849	1.11×10^-10	HDAC8		Intron
snp2188915	14	15069851	5.58×10^-11	HDAC8		Intron
snp2188916	14	15069852	5.58×10^-11	HDAC8		Intron
snp2188917	14	15069867	6.91×10^-12	HDAC8		Intron
snp2188942	14	15070401	1.92×10^-11	HDAC8		Intron
snp2188948	14	15070555	1.31×10^-10	HDAC8		Intron
snp2188953	14	15070646	4.1×10^-12	HDAC8		Intron
snp2188956	14	15070717	1.37×10^-10	HDAC8		Intron
snp2188963	14	15070789	6.28×10^-11	HDAC8		Intron
snp2188964	14	15070821	5.62×10^-13	HDAC8		Intron
snp2188970	14	15070848	7.51×10^-11	HDAC8		Intron
snp2188971	14	15070861	3.42×10^-11	HDAC8		Intron
snp2188972	14	15070867	3.76×10^-10	HDAC8		Intron
snp2188984	14	15070994	5.02×10^-10	HDAC8		Intron
snp2188990	14	15071224	4.02×10^-10	HDAC8		Intron
snp2188994	14	15071249	6.3×10^-11	HDAC8		Intron
snp2189009	14	15071542	9.35×10^-12	HDAC8		Intron
snp2189029	14	15071951	2.03×10^-11	HDAC8		Intron
snp2189084	14	15073170	5.79×10^-11	HDAC8		Intron
snp2189099	14	15073438	1.25×10^-11	HDAC8		Intron
snp2189105	14	15073536	1.66×10^-10	HDAC8		Intron
snp2189106	14	15073539	7.45×10^-10	HDAC8		Intron
snp2189108	14	15073550	2.62×10^-10	HDAC8		Intron
snp2189111	14	15073591	2.1×10^-10	HDAC8		Intron
snp2189117	14	15073830	1.43×10^-12	HDAC8		Intron
snp2189154	14	15074359	3.4×10^-14	HDAC8		Intron
snp2189155	14	15074360	1.52×10^-13	HDAC8		Intron
snp2189156	14	15074373	1.87×10^-11	HDAC8		Intron
snp2189172	14	15074563	5.64×10^-13	HDAC8		Intron
snp2189253	14	15076985	3.48×10^-10	RPS4X		Intron
snp2189336	14	15078939	3.62×10^-11	RPS4X		Intron
snp2189338	14	15078946	2.31×10^-11	RPS4X		Intron
snp2189339	14	15078950	4.15×10^-11	RPS4X		Intron
snp2189351	14	15079070	1.97×10^-11	RPS4X		Intron
snp2189358	14	15079147	1.59×10^-11	RPS4X		Intron
snp2189359	14	15079151	1.59×10^-11	RPS4X		Intron
snp2189363	14	15079222	1.87×10^-11	RPS4X		Intron
snp2189372	14	15079548	7.54×10^-11	RPS4X		Intron
snp2189375	14	15079577	1.61×10^-10	RPS4X		Intron
snp2189376	14	15079591	1.69×10^-11	RPS4X		Intron
snp2189377	14	15079592	4.19×10^-10	RPS4X		Intron
snp2189378	14	15079596	1.36×10^-11	RPS4X		Intron
snp2189394	14	15079817	4.03×10^-11	RPS4X		Intron
snp2189421	14	15080118	1.31×10^-11	RPS4X		Intron
snp2189433	14	15080216	5.21×10^-10	RPS4X		Intron
snp2189442	14	15080286	7.78×10^-12	RPS4X		Intron
snp2189444	14	15080291	3.87×10^-12	RPS4X		Intron
snp2189454	14	15080380	2.14×10^-10	RPS4X		Intron
snp2189455	14	15080384	1.34×10^-11	RPS4X		Intron
snp2189456	14	15080387	5.68×10^-11	RPS4X		Intron
snp2189460	14	15080410	1.86×10^-11	RPS4X		Intron
snp2189461	14	15080412	5.06×10^-12	RPS4X		Intron
snp2189470	14	15080465	4.76×10^-12	RPS4X		Intron
snp2189488	14	15080634	1.65×10^-10	RPS4X		Intron
snp2189490	14	15080651	9.45×10^-12	RPS4X		Intron
snp2189503	14	15080746	1.55×10^-10	RPS4X		Intron
snp2189505	14	15080786	5.02×10^-10	RPS4X		Intron
snp2189511	14	15080888	7.72×10^-11	RPS4X		Intron
snp2189522	14	15081026	2.39×10^-10	RPS4X		Intron
snp2189523	14	15081041	2.97×10^-10	RPS4X		Intron
snp2189537	14	15081444	1.67×10^-13	RPS4X		Intron
snp2189571	14	15083961	1.98×10^-10	RPS4X		Intron
snp2189586	14	15084133	1.67×10^-11	RPS4X		Intron
snp2189598	14	15106528	7.11×10^-13	TMLHE		Intron
snp2189601	14	15106600	3.96×10^-10	TMLHE		Intron
snp2189629	14	15108191	3.09×10^-11	TMLHE		Intron
snp2189634	14	15108288	1.32×10^-13	TMLHE		Intron
snp2189635	14	15108289	4.05×10^-10	TMLHE		Intron
snp2189642	14	15108366	9×10^-14	TMLHE		Intron
snp2189731	14	15114023	4.27×10^-10	TMLHE		Intron
snp2189747	14	15114144	7.38×10^-10	TMLHE		Intron
snp2189771	14	15114583	3.59×10^-15	TMLHE		Intron
snp2189812	14	15115063	2.13×10^-11	TMLHE		Intron
snp2189853	14	15119893	7.06×10^-10	TMLHE		Intron
snp2189889	14	15127779	2.52×10^-10	TMLHE		Intron
snp2189896	14	15127833	7.57×10^-10	TMLHE		Intron
snp2189900	14	15128077	8.65×10^-11	TMLHE		Intron
snp2189915	14	15130118	5.52×10^-12	TMLHE		Intron
snp2189919	14	15130156	2.72×10^-11	TMLHE		Intron
snp2189927	14	15136719	1.96×10^-14	TMLHE		Intron
snp2189940	14	15136896	3.09×10^-10	TMLHE		Intron
snp2189951	14	15137134	2.81×10^-12	TMLHE		Intron
snp2189974	14	15137436	2.42×10^-12	TMLHE		Intron
snp2189975	14	15137437	3.75×10^-12	TMLHE		Intron
snp2189976	14	15137438	1.68×10^-12	TMLHE		Intron
snp2189977	14	15137442	1.09×10^-11	TMLHE		Intron
snp2189989	14	15138288	7.11×10^-13	TMLHE		Intron
snp2189991	14	15138421	5.74×10^-11	TMLHE		Intron
snp2190001	14	15138609	1.61×10^-17	TMLHE		Intron
snp2190012	14	15138713	3.37×10^-11	TMLHE		Intron
snp2190014	14	15138729	3.11×10^-10	TMLHE		Intron
snp2190071	14	15139241	6.22×10^-10	TMLHE		Intron
snp2190076	14	15139308	3.95×10^-10	TMLHE		Intron
snp2190077	14	15139311	9.82×10^-13	TMLHE		Intron
snp2190119	14	15143653	9×10^-13	TMLHE		Intron
snp2190124	14	15143690	2.21×10^-12	TMLHE		Intron
snp2190137	14	15149069	6.5×10^-12	TMLHE		Intron
snp2190141	14	15149140	1.83×10^-11	TMLHE		Intron
snp2190192	14	15165561	2.53×10^-10	TMLHE		Intron
snp2190274	14	15176589	4.28×10^-10	TMLHE		Intron
snp2190310	14	15178760	2.5×10^-10	TMLHE		Intron
snp2190354	14	15180509	1.99×10^-15	TMLHE		Intron
snp2190370	14	15180599	6.63×10^-13	TMLHE		Intron
snp2190374	14	15180687	2.51×10^-14	TMLHE		Intron
snp2190378	14	15180698	2.86×10^-11	TMLHE		Intron
snp2190381	14	15180873	1.73×10^-10	TMLHE		Intron
snp2190383	14	15180975	7.91×10^-12	TMLHE		Intron
snp2190440	14	15183810	6.7×10^-12	TMLHE		Intron
snp2190443	14	15183854	8.09×10^-12	TMLHE		Intron
snp2190453	14	15183952	1.27×10^-10	TMLHE		Intron
snp2190514	14	15188790	5.24×10^-11	TMLHE		Intron
snp2190529	14	15188907	2.37×10^-10	TMLHE		Intron
snp2190549	14	15189026	1.9×10^-10	TMLHE		Intron
snp2190574	14	15189250	1.65×10^-10	TMLHE		Intron
snp2190586	14	15189933	1.53×10^-10	TMLHE		Intron
snp2190587	14	15189941	1.53×10^-10	TMLHE		Intron
snp2190661	14	15191077	5.5×10^-11	TMLHE		Intron
snp2190666	14	15191132	8.76×10^-12	TMLHE		Intron
snp2190670	14	15191220	3.28×10^-11	TMLHE		Intron
snp2190675	14	15191315	6.16×10^-10	TMLHE		Intron
snp2190676	14	15191339	3.49×10^-12	TMLHE		Intron
snp2190691	14	15191531	1.2×10^-10	TMLHE		Intron
snp2190807	14	15197404	4.83×10^-10	TMLHE		Intron
snp2190826	14	15201620	1.07×10^-12	TMLHE		Intron
snp2190836	14	15201778	4.38×10^-10	TMLHE		Intron
snp2190849	14	15204110	5.91×10^-11	TMLHE		Intron
snp2190865	14	15204264	1.78×10^-12	TMLHE		Intron
snp2190895	14	15209080	5.89×10^-11	TMLHE		Intron
snp2190924	14	15210151	4.75×10^-11	TMLHE		Intron
snp2190963	14	15210692	6.2×10^-12	TMLHE		Intron
snp2191011	14	15213141	8.93×10^-15	TMLHE		Intron
snp2191046	14	15216158	2.12×10^-11	TMLHE		Intron
snp2191047	14	15216159	1.15×10^-11	TMLHE		Intron
snp2191054	14	15216229	5.48×10^-11	TMLHE		Intron
snp2191196	14	15220849	5.31×10^-10	TMLHE		Intron
snp2191204	14	15220886	1.8×10^-10	TMLHE		Intron
snp2191223	14	15221716	1.96×10^-10	TMLHE		Intron
snp2191251	14	15223658	6.73×10^-11	TMLHE		Intron
snp2191259	14	15223688	1.51×10^-11	TMLHE		Intron
snp2191349	14	15224527	6.28×10^-12	TMLHE		Intron
snp2191352	14	15224595	4.03×10^-12	TMLHE		Intron
snp2191379	14	15224962	4×10^-12	TMLHE		Intron
snp2191402	14	15225673	6.51×10^-11	TMLHE		Intron
snp2191405	14	15225677	8.99×10^-12	TMLHE		Intron
snp2191410	14	15225717	4.64×10^-13	TMLHE		Intron
snp2191414	14	15225764	4.48×10^-13	TMLHE		Intron
snp2191418	14	15225786	7.02×10^-13	TMLHE		Intron
snp2191421	14	15225810	9.99×10^-14	TMLHE		Intron
snp2191426	14	15225851	5.66×10^-12	TMLHE		Intron
snp2191434	14	15225991	1.72×10^-12	TMLHE		Intron
snp2191435	14	15226005	1.71×10^-12	TMLHE		Intron
snp2191436	14	15226009	3.18×10^-11	TMLHE		Intron
snp2191443	14	15226092	2.85×10^-10	TMLHE		Intron
snp2191445	14	15226192	3.53×10^-12	TMLHE		Intron
snp2191455	14	15226300	7.84×10^-13	TMLHE		Intron
snp2191458	14	15226329	4.6×10^-11	TMLHE		Intron
snp2191469	14	15226465	5.19×10^-12	TMLHE		Intron
snp2191486	14	15228756	1.65×10^-11	TMLHE		Intron
snp2191491	14	15228780	2.16×10^-10	TMLHE		Intron
snp2191576	14	15232253	1.09×10^-10	TMLHE		Intron
snp2191593	14	15232436	1.03×10^-11	TMLHE		Intron
snp2191607	14	15233350	3.09×10^-11	TMLHE		Intron
snp2191609	14	15233362	7.47×10^-10	TMLHE		Intron
snp2191612	14	15233379	2.5×10^-10	TMLHE		Intron
snp2191639	14	15233826	1.28×10^-10	TMLHE		Intron
snp2191642	14	15233854	4.15×10^-11	TMLHE		Intron
snp2191646	14	15233936	4.75×10^-11	TMLHE		Intron
snp2191687	14	15237954	9.57×10^-12	TMLHE		Intron
snp2191688	14	15237965	1.62×10^-12	TMLHE		Intron
snp2191710	14	15238268	1.51×10^-10	TMLHE		Intron
snp2191728	14	15238445	2.57×10^-13	TMLHE		Intron
snp2191729	14	15238464	3.05×10^-12	TMLHE		Intron
snp2191739	14	15238532	3.95×10^-13	TMLHE		Intron
snp2191741	14	15238571	2.33×10^-12	TMLHE		Intron
snp2191742	14	15238576	1.76×10^-12	TMLHE		Intron
snp2191759	14	15238884	3.01×10^-15	TMLHE		Intron
snp2191760	14	15238908	3.69×10^-13	TMLHE		Intron
snp2191765	14	15239129	8.3×10^-15	TMLHE		Intron
snp2191770	14	15239369	1.52×10^-12	TMLHE		Intron
snp2191841	14	15244192	7.65×10^-11	TMLHE		Intron
snp2191847	14	15244265	1.28×10^-10	TMLHE		Intron
snp2191859	14	15244471	1.7×10^-10	TMLHE		Intron
snp2191916	14	15245601	4.77×10^-11	TMLHE		Intron
snp2191921	14	15245670	3.29×10^-11	TMLHE		Intron
snp2191926	14	15245708	4.4×10^-11	TMLHE		Intron
snp2191934	14	15245894	4.55×10^-11	TMLHE		Intron
snp2191949	14	15246128	1.45×10^-10	TMLHE		Intron
snp2191951	14	15246257	2.63×10^-11	TMLHE		Intron
snp2191952	14	15246286	7.81×10^-10	TMLHE		Intron
snp2191956	14	15246366	4.44×10^-11	TMLHE		Intron
snp2191960	14	15246566	9.04×10^-11	TMLHE		Intron
snp2191962	14	15246641	4.86×10^-11	TMLHE		Intron
snp2191963	14	15246666	2.19×10^-11	TMLHE		Intron
snp2192027	14	15251037	3.6×10^-13	TMLHE		Intron
snp2192071	14	15255107	5.65×10^-11	TMLHE		Intron
snp2192078	14	15255205	1.08×10^-11	TMLHE		Intron
snp2192093	14	15255618	1.71×10^-13	TMLHE		Intron
snp2192105	14	15255860	1.19×10^-10	TMLHE		Intron
snp2192122	14	15255964	4.65×10^-12	TMLHE		Intron
snp2192133	14	15256186	5.32×10^-10	TMLHE		Intron
snp2192138	14	15256325	1.38×10^-10	TMLHE		Intron
snp2192169	14	15256575	5.34×10^-13	TMLHE		Intron
snp2192173	14	15257126	2.27×10^-11	TMLHE		Intron
snp2192176	14	15257168	5.44×10^-10	TMLHE		Intron
snp2192242	14	15260961	1.68×10^-10	TMLHE		Intron
snp2192246	14	15260979	2.95×10^-11	TMLHE		Intron
snp2192263	14	15261384	1.24×10^-10	TMLHE		Intron
snp2192265	14	15261410	4.05×10^-10	TMLHE		Intron
snp2192270	14	15261538	2.06×10^-10	TMLHE		Intron
snp2192281	14	15261725	3.9×10^-11	TMLHE		Intron
snp2192287	14	15261846	3.11×10^-11	TMLHE		Intron
snp2192289	14	15261900	1.55×10^-12	TMLHE		Intron
snp2192290	14	15261903	1.15×10^-12	TMLHE		Intron
snp2192293	14	15261909	2.64×10^-12	TMLHE		Intron
snp2192296	14	15261933	2.66×10^-12	TMLHE		Intron
snp2192344	14	15263016	4.25×10^-11	TMLHE		Intron
snp2192345	14	15263058	1.69×10^-11	TMLHE		Intron
snp2192352	14	15263270	1.39×10^-10	TMLHE		Intron
snp2192359	14	15263354	8.95×10^-11	TMLHE		Intron
snp2192364	14	15263398	9.03×10^-11	TMLHE		Intron
snp2192374	14	15263791	2.08×10^-11	TMLHE		Intron
snp2192398	14	15264026	5.07×10^-11	TMLHE		Intron
snp2192400	14	15264034	2.58×10^-11	TMLHE		Intron
snp2192407	14	15264063	2.38×10^-11	TMLHE		Intron
snp2192414	14	15264107	7.99×10^-12	TMLHE		Intron
snp2192415	14	15264109	7.99×10^-12	TMLHE		Intron
snp2192435	14	15264420	5.64×10^-10	TMLHE		Intron
snp2192436	14	15264452	1.7×10^-10	TMLHE		Intron
snp2192437	14	15264465	5.59×10^-11	TMLHE		Intron
snp2192438	14	15264486	3.08×10^-11	TMLHE		Intron
snp2192439	14	15264507	8.51×10^-12	TMLHE		Intron
snp2192441	14	15264518	3.23×10^-12	TMLHE		Intron
snp2192454	14	15265386	1.4×10^-10	TMLHE		Intron
snp2192463	14	15265591	1.56×10^-10	TMLHE		Intron
snp2192469	14	15265670	6.04×10^-10	TMLHE		Intron
snp2192526	14	15271603	6.76×10^-11	TMLHE		Intron
snp2192534	14	15271712	2.68×10^-10	TMLHE		Intron
snp2192549	14	15271915	2.49×10^-10	TMLHE		Intron
snp2192550	14	15271922	2.05×10^-10	TMLHE		Intron
snp2192555	14	15271976	1.02×10^-10	TMLHE		Intron
snp2192604	14	15273389	6.45×10^-10	TMLHE		Intron
snp2192612	14	15273466	9.49×10^-11	TMLHE		Intron
snp2192634	14	15273872	1.74×10^-10	TMLHE		Intron
snp2192636	14	15273901	1.32×10^-10	TMLHE		Intron
snp2192654	14	15274136	2.92×10^-10	TMLHE		Intron
snp2192659	14	15274170	3.34×10^-10	TMLHE		Intron
snp2192660	14	15274186	4.91×10^-10	TMLHE		Intron
snp2192667	14	15274261	1.02×10^-10	TMLHE		Intron
snp2192674	14	15274336	1.51×10^-10	TMLHE		Intron
snp2192677	14	15274351	6.49×10^-11	TMLHE		Intron
snp2192717	14	15275313	2.42×10^-12	TMLHE		Intron
snp2192719	14	15275344	7.42×10^-11	TMLHE		Intron
snp2192759	14	15275978	8.56×10^-11	TMLHE		Intron
snp2192762	14	15276017	2.33×10^-10	TMLHE		Intron
snp2192772	14	15276335	5.33×10^-11	TMLHE		Intron
snp2192774	14	15276357	5.03×10^-10	TMLHE		Intron
snp2192800	14	15276840	8.08×10^-13	TMLHE		Intron
snp2192803	14	15276908	6.24×10^-10	TMLHE		Intron
snp2192820	14	15277153	3.71×10^-10	TMLHE		Intron
snp2192821	14	15277154	1.89×10^-10	TMLHE		Intron
snp2192844	14	15277521	4.03×10^-10	TMLHE		Intron
snp2192860	14	15277666	3.81×10^-11	TMLHE		Intron
snp2192884	14	15278167	5×10^-11	TMLHE		Intron
snp2192894	14	15278564	9.36×10^-12	TMLHE		Intron
snp2192919	14	15278918	1.91×10^-10	TMLHE		Intron
snp2192928	14	15279281	3.08×10^-10	TMLHE		Intron
snp2192933	14	15279428	7.78×10^-10	TMLHE		Intron
snp2192975	14	15280299	1.49×10^-10	TMLHE		Intron
snp2193018	14	15281043	3.63×10^-11	TMLHE		Intron
snp2193025	14	15281147	7.54×10^-11	TMLHE		Intron
snp2193026	14	15281163	5.81×10^-11	TMLHE		Intron
snp2193027	14	15281167	5.18×10^-11	TMLHE		Intron
snp2193047	14	15281680	4.57×10^-11	TMLHE		Intron
snp2193048	14	15281683	4.57×10^-11	TMLHE		Intron
snp2193072	14	15282145	2×10^-11	TMLHE	SPRY3	Intergenic
snp2193075	14	15282165	3.62×10^-13	TMLHE	SPRY3	Intergenic
snp2193105	14	15282532	1.95×10^-11	TMLHE	SPRY3	Intergenic
snp2193106	14	15282533	2.72×10^-11	TMLHE	SPRY3	Intergenic
snp2193107	14	15282535	2.58×10^-11	TMLHE	SPRY3	Intergenic
snp2193108	14	15282536	9.14×10^-11	TMLHE	SPRY3	Intergenic
snp2193129	14	15283394	2.88×10^-16	TMLHE	SPRY3	Intergenic
snp2193131	14	15283416	5.44×10^-17	TMLHE	SPRY3	Intergenic
snp2193132	14	15283427	1.14×10^-16	TMLHE	SPRY3	Intergenic
snp2193135	14	15283456	2.77×10^-15	TMLHE	SPRY3	Intergenic
snp2193136	14	15283458	1.2×10^-15	TMLHE	SPRY3	Intergenic
snp2193143	14	15283505	1.4×10^-14	TMLHE	SPRY3	Intergenic
snp2193144	14	15283551	5.63×10^-16	TMLHE	SPRY3	Intergenic
snp2193161	14	15287793	4.99×10^-11	TMLHE	SPRY3	Intergenic
snp2193179	14	15287933	2.17×10^-16	TMLHE	SPRY3	Intergenic
snp2193203	14	15288296	1.1×10^-11	TMLHE	SPRY3	Intergenic
snp2193205	14	15288304	2.32×10^-11	TMLHE	SPRY3	Intergenic
snp2193206	14	15288310	2.96×10^-11	TMLHE	SPRY3	Intergenic
snp2193207	14	15288333	1.58×10^-11	TMLHE	SPRY3	Intergenic
snp2193208	14	15288334	1.58×10^-11	TMLHE	SPRY3	Intergenic
snp2193210	14	15288354	3.76×10^-17	TMLHE	SPRY3	Intergenic
snp2193212	14	15288374	9.98×10^-11	TMLHE	SPRY3	Intergenic
snp2193213	14	15288377	2.84×10^-10	TMLHE	SPRY3	Intergenic
snp2193214	14	15288401	3.06×10^-10	TMLHE	SPRY3	Intergenic
snp2193217	14	15288512	5.12×10^-16	TMLHE	SPRY3	Intergenic
snp2193226	14	15288785	1.16×10^-14	TMLHE	SPRY3	Intergenic
snp2193229	14	15288833	1.47×10^-13	TMLHE	SPRY3	Intergenic
snp2193233	14	15289057	8.08×10^-12	TMLHE	SPRY3	Intergenic
snp2193234	14	15289064	3.14×10^-12	TMLHE	SPRY3	Intergenic
snp2193242	14	15289208	5.28×10^-13	TMLHE	SPRY3	Intergenic
snp2193243	14	15289211	2.73×10^-12	TMLHE	SPRY3	Intergenic
snp2193245	14	15289267	2.22×10^-12	TMLHE	SPRY3	Intergenic
snp2193256	14	15289577	#VALUE!	TMLHE	SPRY3	Intergenic
snp2193257	14	15289578	1.2×10^-17	TMLHE	SPRY3	Intergenic
snp2193265	14	15289658	#VALUE!	TMLHE	SPRY3	Intergenic
snp2193271	14	15289713	#VALUE!	TMLHE	SPRY3	Intergenic
snp2193272	14	15289753	#VALUE!	TMLHE	SPRY3	Intergenic
snp2193279	14	15289901	#VALUE!	TMLHE	SPRY3	Intergenic
snp2193280	14	15289911	2.92×10^-12	TMLHE	SPRY3	Intergenic
snp2193284	14	15289942	1.81×10^-12	TMLHE	SPRY3	Intergenic
snp2193285	14	15289972	2.34×10^-11	TMLHE	SPRY3	Intergenic
snp2193286	14	15289976	#VALUE!	TMLHE	SPRY3	Intergenic
snp2193287	14	15289988	2.98×10^-11	TMLHE	SPRY3	Intergenic
snp2193288	14	15290012	#VALUE!	TMLHE	SPRY3	Intergenic
snp2193290	14	15290080	6.38×10^-13	TMLHE	SPRY3	Intergenic
snp2193291	14	15290098	1.2×10^-14	TMLHE	SPRY3	Intergenic
snp2193296	14	15290308	2.31×10^-12	TMLHE	SPRY3	Intergenic
snp2193298	14	15290316	8×10^-13	TMLHE	SPRY3	Intergenic
snp2193299	14	15290322	6.88×10^-13	TMLHE	SPRY3	Intergenic
snp2193301	14	15290336	1.16×10^-12	TMLHE	SPRY3	Intergenic
snp2193303	14	15290392	#VALUE!	TMLHE	SPRY3	Intergenic
snp2193304	14	15290404	#VALUE!	TMLHE	SPRY3	Intergenic
snp2193305	14	15290501	3×10^-13	TMLHE	SPRY3	Intergenic
snp2193306	14	15290604	#VALUE!	TMLHE	SPRY3	Intergenic
snp2193307	14	15290621	1.27×10^-12	TMLHE	SPRY3	Intergenic
snp2193309	14	15290731	2.08×10^-17	TMLHE	SPRY3	Intergenic
snp2193311	14	15290747	#VALUE!	TMLHE	SPRY3	Intergenic
snp2193312	14	15290748	1.15×10^-16	TMLHE	SPRY3	Intergenic
snp2193316	14	15290793	#VALUE!	TMLHE	SPRY3	Intergenic
snp2193332	14	15291184	3.27×10^-14	TMLHE	SPRY3	Intergenic
snp2193333	14	15291190	2.86×10^-15	TMLHE	SPRY3	Intergenic
snp2193336	14	15291609	2.38×10^-17	TMLHE	SPRY3	Intergenic
snp2193338	14	15291660	8.57×10^-17	TMLHE	SPRY3	Intergenic
snp2193339	14	15291663	#VALUE!	TMLHE	SPRY3	Intergenic
snp2193341	14	15291668	8.03×10^-16	TMLHE	SPRY3	Intergenic
snp2193346	14	15291744	5.75×10^-17	TMLHE	SPRY3	Intergenic
snp2193348	14	15291849	#VALUE!	TMLHE	SPRY3	Intergenic
snp2193351	14	15291876	#VALUE!	TMLHE	SPRY3	Intergenic
snp2193357	14	15291976	3.91×10^-11	TMLHE	SPRY3	Intergenic
snp2193360	14	15292004	4.06×10^-14	TMLHE	SPRY3	Intergenic
snp2193362	14	15292006	1×10^-13	TMLHE	SPRY3	Intergenic
snp2193366	14	15292057	9.14×10^-11	TMLHE	SPRY3	Intergenic
snp2193378	14	15292247	1.91×10^-10	TMLHE	SPRY3	Intergenic
snp2193382	14	15292326	4.87×10^-10	TMLHE	SPRY3	Intergenic
snp2193391	14	15292671	5.06×10^-11	TMLHE	SPRY3	Intergenic
snp2193395	14	15292832	1.63×10^-10	TMLHE	SPRY3	Intergenic
snp2193415	14	15293231	1.62×10^-10	TMLHE	SPRY3	Intergenic
snp2193422	14	15293514	9.92×10^-11	TMLHE	SPRY3	Intergenic
snp2193428	14	15293962	2.26×10^-10	TMLHE	SPRY3	Intergenic
snp2193433	14	15294083	8.91×10^-11	TMLHE	SPRY3	Intergenic
snp2193438	14	15294274	9.51×10^-11	TMLHE	SPRY3	Intergenic
snp2193965	14	15320873	2.86×10^-13	SPRY3	POU4F3	Intergenic
snp2193966	14	15320900	4.12×10^-12	SPRY3	POU4F3	Intergenic
snp2193967	14	15320907	5.36×10^-12	SPRY3	POU4F3	Intergenic
snp2193968	14	15320925	1.42×10^-11	SPRY3	POU4F3	Intergenic
snp2193969	14	15320951	1.31×10^-12	SPRY3	POU4F3	Intergenic
snp2193970	14	15320978	1.24×10^-11	SPRY3	POU4F3	Intergenic
snp2193971	14	15320981	1.12×10^-11	SPRY3	POU4F3	Intergenic
snp2193972	14	15320993	1.25×10^-11	SPRY3	POU4F3	Intergenic
snp2193973	14	15321016	2.96×10^-11	SPRY3	POU4F3	Intergenic
snp2193974	14	15321033	1.05×10^-12	SPRY3	POU4F3	Intergenic
snp2193975	14	15321130	2.17×10^-12	SPRY3	POU4F3	Intergenic
snp2193976	14	15321150	3.22×10^-12	SPRY3	POU4F3	Intergenic
snp2193977	14	15321325	1.53×10^-12	SPRY3	POU4F3	Intergenic
snp2193978	14	15321506	4.33×10^-12	SPRY3	POU4F3	Intergenic
snp2193979	14	15321694	1.08×10^-11	SPRY3	POU4F3	Intergenic
snp2193980	14	15321805	2.14×10^-11	SPRY3	POU4F3	Intergenic
snp2194024	14	15323134	7.34×10^-11	SPRY3	POU4F3	Intergenic
snp2194027	14	15323297	2.75×10^-11	SPRY3	POU4F3	Intergenic
snp2194029	14	15323310	2.62×10^-11	SPRY3	POU4F3	Intergenic
snp2194039	14	15323943	3.13×10^-11	SPRY3	POU4F3	Intergenic
snp2194040	14	15323950	5.21×10^-10	SPRY3	POU4F3	Intergenic
snp2194041	14	15323954	1.99×10^-10	SPRY3	POU4F3	Intergenic
snp2194042	14	15324003	8.69×10^-11	SPRY3	POU4F3	Intergenic
snp2194043	14	15324005	4.36×10^-11	SPRY3	POU4F3	Intergenic
snp2194044	14	15324043	2.47×10^-12	SPRY3	POU4F3	Intergenic
snp2194045	14	15324052	1.12×10^-11	SPRY3	POU4F3	Intergenic
snp2194047	14	15324103	2.24×10^-12	SPRY3	POU4F3	Intergenic
snp2194048	14	15324516	4.49×10^-13	SPRY3	POU4F3	Intergenic
snp2194049	14	15324534	3.73×10^-11	SPRY3	POU4F3	Intergenic
snp2194050	14	15324558	8.23×10^-11	SPRY3	POU4F3	Intergenic
snp2194051	14	15324629	4×10^-12	SPRY3	POU4F3	Intergenic
snp2194052	14	15324848	4.09×10^-12	SPRY3	POU4F3	Intergenic
snp2194053	14	15324917	1.06×10^-11	SPRY3	POU4F3	Intergenic
snp2194054	14	15324929	4.84×10^-11	SPRY3	POU4F3	Intergenic
snp2194055	14	15324930	3.62×10^-11	SPRY3	POU4F3	Intergenic
snp2194056	14	15324933	3.21×10^-11	SPRY3	POU4F3	Intergenic
snp2194057	14	15324942	3.81×10^-11	SPRY3	POU4F3	Intergenic
snp2194058	14	15324998	6.42×10^-11	SPRY3	POU4F3	Intergenic
snp2194059	14	15325051	5.85×10^-11	SPRY3	POU4F3	Intergenic
snp2194060	14	15325076	1.44×10^-10	SPRY3	POU4F3	Intergenic
snp2194061	14	15325089	3.71×10^-10	SPRY3	POU4F3	Intergenic
snp2194062	14	15325094	2.49×10^-10	SPRY3	POU4F3	Intergenic
snp2194063	14	15325255	2.35×10^-11	SPRY3	POU4F3	Intergenic
snp2194064	14	15325278	6.58×10^-11	SPRY3	POU4F3	Intergenic
snp2194065	14	15325298	1.22×10^-11	SPRY3	POU4F3	Intergenic
snp2194066	14	15325311	4.05×10^-12	SPRY3	POU4F3	Intergenic
snp2194067	14	15325327	5.06×10^-11	SPRY3	POU4F3	Intergenic
snp2194068	14	15325401	9.88×10^-11	SPRY3	POU4F3	Intergenic
snp2194069	14	15325445	4.24×10^-11	SPRY3	POU4F3	Intergenic
snp2194070	14	15326013	2.34×10^-11	SPRY3	POU4F3	Intergenic
snp2194071	14	15326069	5.17×10^-11	SPRY3	POU4F3	Intergenic
snp2194072	14	15326175	5.3×10^-11	SPRY3	POU4F3	Intergenic
snp2194073	14	15326209	1.04×10^-12	SPRY3	POU4F3	Intergenic
snp2194074	14	15326275	4.98×10^-10	SPRY3	POU4F3	Intergenic
snp2194075	14	15326279	4.68×10^-11	SPRY3	POU4F3	Intergenic
snp2194076	14	15326374	5.69×10^-12	SPRY3	POU4F3	Intergenic
snp2194077	14	15326408	3.04×10^-10	SPRY3	POU4F3	Intergenic
snp2194079	14	15326528	6.57×10^-13	SPRY3	POU4F3	Intergenic
snp2194080	14	15326547	1.34×10^-12	SPRY3	POU4F3	Intergenic
snp2194081	14	15326548	6.5×10^-11	SPRY3	POU4F3	Intergenic
snp2194082	14	15326561	3.89×10^-11	SPRY3	POU4F3	Intergenic
snp2194083	14	15326576	3.84×10^-11	SPRY3	POU4F3	Intergenic
snp2194084	14	15326639	7.3×10^-12	SPRY3	POU4F3	Intergenic
snp2194085	14	15326909	7.26×10^-12	SPRY3	POU4F3	Intergenic
snp2194095	14	15327566	8.7×10^-11	SPRY3	POU4F3	Intergenic
snp2194096	14	15327621	7.62×10^-11	SPRY3	POU4F3	Intergenic
snp2194106	14	15327769	1.05×10^-10	SPRY3	POU4F3	Intergenic
snp2194136	14	15328944	3.82×10^-12	SPRY3	POU4F3	Intergenic
snp2194264	14	15333683	5.21×10^-10	SPRY3	POU4F3	Intergenic
snp2194275	14	15333924	2.53×10^-13	SPRY3	POU4F3	Intergenic
snp2194281	14	15334359	9.09×10^-11	SPRY3	POU4F3	Intergenic
snp2194283	14	15334494	1.44×10^-10	SPRY3	POU4F3	Intergenic
snp2194285	14	15334720	8.18×10^-15	SPRY3	POU4F3	Intergenic
snp2194296	14	15334917	5.62×10^-14	SPRY3	POU4F3	Intergenic
snp2194298	14	15334939	6.66×10^-10	SPRY3	POU4F3	Intergenic
snp2194311	14	15335142	2.31×10^-10	SPRY3	POU4F3	Intergenic
snp2194312	14	15335154	2.95×10^-14	SPRY3	POU4F3	Intergenic
snp2194315	14	15335261	7.69×10^-13	SPRY3	POU4F3	Intergenic
snp2194316	14	15335278	3.07×10^-12	SPRY3	POU4F3	Intergenic
snp2194330	14	15335576	1.86×10^-11	SPRY3	POU4F3	Intergenic
snp2194332	14	15335612	1.61×10^-13	SPRY3	POU4F3	Intergenic
snp2194337	14	15335757	4.99×10^-10	SPRY3	POU4F3	Intergenic
snp2194356	14	15336068	3.42×10^-12	SPRY3	POU4F3	Intergenic
snp2194361	14	15336139	6.3×10^-10	SPRY3	POU4F3	Intergenic
snp2194387	14	15336712	2.87×10^-10	SPRY3	POU4F3	Intergenic
snp2194423	14	15338211	1.31×10^-10	SPRY3	POU4F3	Intergenic
snp2194425	14	15338387	6.96×10^-10	SPRY3	POU4F3	Intergenic
snp2194436	14	15339146	5.31×10^-10	SPRY3	POU4F3	Intergenic
snp2194438	14	15339155	6.88×10^-10	SPRY3	POU4F3	Intergenic
snp2194440	14	15339254	1.97×10^-11	SPRY3	POU4F3	Intergenic
snp2194442	14	15339278	4.72×10^-11	SPRY3	POU4F3	Intergenic
snp2194450	14	15339796	6.05×10^-10	SPRY3	POU4F3	Intergenic
snp2194451	14	15340006	1.25×10^-15	SPRY3	POU4F3	Intergenic
snp2194463	14	15340340	1.83×10^-16	SPRY3	POU4F3	Intergenic
snp2194464	14	15340344	5.56×10^-17	SPRY3	POU4F3	Intergenic
snp2194472	14	15340496	1.98×10^-15	SPRY3	POU4F3	Intergenic
snp2194473	14	15340497	1.45×10^-14	SPRY3	POU4F3	Intergenic
snp2194474	14	15340517	1.52×10^-14	SPRY3	POU4F3	Intergenic
snp2194475	14	15340538	8.31×10^-17	SPRY3	POU4F3	Intergenic
snp2194480	14	15340612	1.13×10^-10	SPRY3	POU4F3	Intergenic
snp2194488	14	15340695	1.26×10^-16	SPRY3	POU4F3	Intergenic
snp2194493	14	15340910	1.29×10^-16	SPRY3	POU4F3	Intergenic
snp2194495	14	15340915	6.98×10^-13	SPRY3	POU4F3	Intergenic
snp2194496	14	15340960	1.29×10^-16	SPRY3	POU4F3	Intergenic
snp2194501	14	15341019	4.13×10^-10	SPRY3	POU4F3	Intergenic
snp2194503	14	15341053	1.23×10^-12	SPRY3	POU4F3	Intergenic
snp2194510	14	15341171	9.75×10^-16	SPRY3	POU4F3	Intergenic
snp2194515	14	15341199	1.38×10^-15	SPRY3	POU4F3	Intergenic
snp2194521	14	15341257	6.75×10^-16	SPRY3	POU4F3	Intergenic
snp2194522	14	15341264	5.19×10^-16	SPRY3	POU4F3	Intergenic
snp2194524	14	15341282	6.4×10^-16	SPRY3	POU4F3	Intergenic
snp2194526	14	15341353	4.49×10^-16	SPRY3	POU4F3	Intergenic
snp2194532	14	15341384	1.77×10^-16	SPRY3	POU4F3	Intergenic
snp2194537	14	15341454	2.65×10^-16	SPRY3	POU4F3	Intergenic
snp2194541	14	15341515	5.72×10^-16	SPRY3	POU4F3	Intergenic
snp2194544	14	15341563	2.77×10^-15	SPRY3	POU4F3	Intergenic
snp2194553	14	15341655	1.1×10^-11	SPRY3	POU4F3	Intergenic
snp2194555	14	15341698	8.54×10^-15	SPRY3	POU4F3	Intergenic
snp2194556	14	15341707	1.55×10^-10	SPRY3	POU4F3	Intergenic
snp2194557	14	15341731	1.43×10^-12	SPRY3	POU4F3	Intergenic
snp2194559	14	15341755	2.05×10^-13	SPRY3	POU4F3	Intergenic
snp2194560	14	15341756	3.22×10^-12	SPRY3	POU4F3	Intergenic
snp2194561	14	15341766	4.13×10^-14	SPRY3	POU4F3	Intergenic
snp2194564	14	15341842	3.04×10^-16	SPRY3	POU4F3	Intergenic
snp2194565	14	15341858	4.93×10^-17	SPRY3	POU4F3	Intergenic
snp2194567	14	15341860	4.93×10^-17	SPRY3	POU4F3	Intergenic
snp2194568	14	15341869	9.47×10^-17	SPRY3	POU4F3	Intergenic
snp2194579	14	15342057	5.06×10^-16	SPRY3	POU4F3	Intergenic
snp2194580	14	15342127	4.9×10^-15	SPRY3	POU4F3	Intergenic
snp2194581	14	15342153	3.94×10^-16	SPRY3	POU4F3	Intergenic
snp2194585	14	15342501	#VALUE!	SPRY3	POU4F3	Intergenic
snp2194596	14	15342860	1.64×10^-15	SPRY3	POU4F3	Intergenic
snp2194607	14	15344031	1.98×10^-10	SPRY3	POU4F3	Intergenic
snp2194642	14	15344896	6.09×10^-10	SPRY3	POU4F3	Intergenic
snp2194647	14	15344952	3.18×10^-10	SPRY3	POU4F3	Intergenic
snp2194649	14	15344963	1.05×10^-10	SPRY3	POU4F3	Intergenic
snp2194661	14	15345323	2.92×10^-16	SPRY3	POU4F3	Intergenic
snp2194677	14	15346148	3.02×10^-16	SPRY3	POU4F3	Intergenic
snp2194681	14	15346193	9.33×10^-16	SPRY3	POU4F3	Intergenic
snp2194685	14	15346254	1.81×10^-15	SPRY3	POU4F3	Intergenic
snp2194696	14	15346438	2.92×10^-16	SPRY3	POU4F3	Intergenic
snp2194710	14	15347141	5.55×10^-17	SPRY3	POU4F3	Intergenic
snp2194711	14	15347162	9.62×10^-16	SPRY3	POU4F3	Intergenic
snp2194714	14	15347226	1.58×10^-15	SPRY3	POU4F3	Intergenic
snp2194715	14	15347233	2.78×10^-15	SPRY3	POU4F3	Intergenic
snp2194718	14	15347291	1.54×10^-16	SPRY3	POU4F3	Intergenic
snp2194720	14	15347401	4.89×10^-15	SPRY3	POU4F3	Intergenic
snp2194722	14	15347496	3.43×10^-16	SPRY3	POU4F3	Intergenic
snp2194723	14	15347500	4×10^-16	SPRY3	POU4F3	Intergenic
snp2194726	14	15347589	1.3×10^-14	SPRY3	POU4F3	Intergenic
snp2194731	14	15347664	2.55×10^-13	SPRY3	POU4F3	Intergenic
snp2194743	14	15348021	6.8×10^-15	SPRY3	POU4F3	Intergenic
snp2194745	14	15348059	1.43×10^-14	SPRY3	POU4F3	Intergenic
snp2194747	14	15348080	2.8×10^-16	SPRY3	POU4F3	Intergenic
snp2194748	14	15348084	2.62×10^-16	SPRY3	POU4F3	Intergenic
snp2194749	14	15348092	#VALUE!	SPRY3	POU4F3	Intergenic
snp2194750	14	15348093	3.45×10^-16	SPRY3	POU4F3	Intergenic
snp2194751	14	15348149	3.26×10^-15	SPRY3	POU4F3	Intergenic
snp2194752	14	15348169	2.59×10^-16	SPRY3	POU4F3	Intergenic
snp2194761	14	15348482	8.2×10^-17	SPRY3	POU4F3	Intergenic
snp2194763	14	15348747	7.09×10^-17	SPRY3	POU4F3	Intergenic
snp2194768	14	15348988	4.28×10^-16	SPRY3	POU4F3	Intergenic
snp2194770	14	15348995	3.37×10^-16	SPRY3	POU4F3	Intergenic
snp2194789	14	15349552	4.05×10^-15	SPRY3	POU4F3	Intergenic
snp2194791	14	15349581	1.36×10^-14	SPRY3	POU4F3	Intergenic
snp2194794	14	15349592	2.56×10^-16	SPRY3	POU4F3	Intergenic
snp2194797	14	15349668	3.65×10^-16	SPRY3	POU4F3	Intergenic
snp2194809	14	15350328	1.85×10^-15	SPRY3	POU4F3	Intergenic
snp2194813	14	15350449	1.38×10^-15	SPRY3	POU4F3	Intergenic
snp2194816	14	15350558	1.91×10^-15	SPRY3	POU4F3	Intergenic
snp2194818	14	15350611	4.51×10^-16	SPRY3	POU4F3	Intergenic
snp2194821	14	15350634	3.11×10^-16	SPRY3	POU4F3	Intergenic
snp2194822	14	15350640	1.11×10^-15	SPRY3	POU4F3	Intergenic
snp2194823	14	15350647	2.14×10^-15	SPRY3	POU4F3	Intergenic
snp2194833	14	15350851	2.95×10^-16	SPRY3	POU4F3	Intergenic
snp2194834	14	15350874	7.83×10^-17	SPRY3	POU4F3	Intergenic
snp2194838	14	15351005	5.81×10^-16	SPRY3	POU4F3	Intergenic
snp2194839	14	15351040	6.94×10^-17	SPRY3	POU4F3	Intergenic
snp2194849	14	15351235	#VALUE!	SPRY3	POU4F3	Intergenic
snp2194850	14	15351239	#VALUE!	SPRY3	POU4F3	Intergenic
snp2194852	14	15351354	5.01×10^-16	SPRY3	POU4F3	Intergenic
snp2194853	14	15351356	5.01×10^-16	SPRY3	POU4F3	Intergenic
snp2194859	14	15351542	6.7×10^-16	SPRY3	POU4F3	Intergenic
snp2194861	14	15351607	2.57×10^-14	SPRY3	POU4F3	Intergenic
snp2194864	14	15351968	1.57×10^-16	SPRY3	POU4F3	Intergenic
snp2194868	14	15352035	5.87×10^-16	SPRY3	POU4F3	Intergenic
snp2194869	14	15352039	3.49×10^-15	SPRY3	POU4F3	Intergenic
snp2194870	14	15352089	1.01×10^-14	SPRY3	POU4F3	Intergenic
snp2194871	14	15352102	2.54×10^-14	SPRY3	POU4F3	Intergenic
snp2194872	14	15352103	2.76×10^-14	SPRY3	POU4F3	Intergenic
snp2194873	14	15352108	5.8×10^-14	SPRY3	POU4F3	Intergenic
snp2194874	14	15352112	5.22×10^-15	SPRY3	POU4F3	Intergenic
snp2194877	14	15352160	7.53×10^-15	SPRY3	POU4F3	Intergenic
snp2194887	14	15352470	3.82×10^-16	SPRY3	POU4F3	Intergenic
snp2194888	14	15352515	7.9×10^-16	SPRY3	POU4F3	Intergenic
snp2194889	14	15352524	2.84×10^-14	SPRY3	POU4F3	Intergenic
snp2194895	14	15352641	3.87×10^-16	SPRY3	POU4F3	Intergenic
snp2194906	14	15352872	1.39×10^-16	SPRY3	POU4F3	Intergenic
snp2194909	14	15353079	1.79×10^-15	SPRY3	POU4F3	Intergenic
snp2194918	14	15353360	9.94×10^-16	SPRY3	POU4F3	Intergenic
snp2194919	14	15353415	1.91×10^-16	SPRY3	POU4F3	Intergenic
snp2194920	14	15353416	1.91×10^-16	SPRY3	POU4F3	Intergenic
snp2194926	14	15353462	3.92×10^-15	SPRY3	POU4F3	Intergenic
snp2194927	14	15353498	1.3×10^-14	SPRY3	POU4F3	Intergenic
snp2194941	14	15353984	#VALUE!	SPRY3	POU4F3	Intergenic
snp2194947	14	15354241	3.92×10^-15	SPRY3	POU4F3	Intergenic
snp2194956	14	15354512	6.12×10^-16	SPRY3	POU4F3	Intergenic
snp2194960	14	15354689	3.16×10^-15	SPRY3	POU4F3	Intergenic
snp2194961	14	15354695	1.92×10^-15	SPRY3	POU4F3	Intergenic
snp2194966	14	15355470	3.82×10^-16	SPRY3	POU4F3	Intergenic
snp2194973	14	15355595	2.64×10^-15	SPRY3	POU4F3	Intergenic
snp2194982	14	15355878	1.7×10^-16	SPRY3	POU4F3	Intergenic
snp2194987	14	15356038	1.08×10^-17	SPRY3	POU4F3	Intergenic
snp2194988	14	15356042	3.05×10^-17	SPRY3	POU4F3	Intergenic
snp2194989	14	15356050	4.43×10^-17	SPRY3	POU4F3	Intergenic
snp2194990	14	15356051	#VALUE!	SPRY3	POU4F3	Intergenic
snp2194991	14	15356066	1.29×10^-17	SPRY3	POU4F3	Intergenic
snp2194997	14	15356178	2.32×10^-17	SPRY3	POU4F3	Intergenic
snp2194999	14	15356208	3.74×10^-15	SPRY3	POU4F3	Intergenic
snp2195139	14	15363143	8.98×10^-11	POU4F3	EDNRB2	Intergenic
snp2195140	14	15363149	7.92×10^-11	POU4F3	EDNRB2	Intergenic
snp2195150	14	15363539	5.03×10^-10	POU4F3	EDNRB2	Intergenic
snp2195152	14	15363636	3.55×10^-11	POU4F3	EDNRB2	Intergenic
snp2195156	14	15363746	2.82×10^-11	POU4F3	EDNRB2	Intergenic
snp2195164	14	15363852	1.11×10^-10	POU4F3	EDNRB2	Intergenic
snp2195167	14	15364332	6.48×10^-11	POU4F3	EDNRB2	Intergenic
snp2195168	14	15364347	3.96×10^-12	POU4F3	EDNRB2	Intergenic
snp2195169	14	15364352	3.25×10^-12	POU4F3	EDNRB2	Intergenic
snp2195170	14	15364366	8.91×10^-13	POU4F3	EDNRB2	Intergenic
snp2195172	14	15364750	1.46×10^-17	POU4F3	EDNRB2	Intergenic
snp2195173	14	15364764	1.05×10^-11	POU4F3	EDNRB2	Intergenic
snp2195174	14	15364794	4.11×10^-11	POU4F3	EDNRB2	Intergenic
snp2195175	14	15364816	1.51×10^-12	POU4F3	EDNRB2	Intergenic
snp2195176	14	15364845	#VALUE!	POU4F3	EDNRB2	Intergenic
snp2195177	14	15364854	#VALUE!	POU4F3	EDNRB2	Intergenic
snp2195181	14	15365064	1.35×10^-11	POU4F3	EDNRB2	Intergenic
snp2195187	14	15365273	2.58×10^-11	POU4F3	EDNRB2	Intergenic
snp2195189	14	15365332	9.05×10^-12	POU4F3	EDNRB2	Intergenic
snp2195190	14	15365355	1.8×10^-10	POU4F3	EDNRB2	Intergenic
snp2195192	14	15365445	4.01×10^-10	POU4F3	EDNRB2	Intergenic
snp2195196	14	15365597	1.82×10^-11	POU4F3	EDNRB2	Intergenic
snp2195197	14	15365605	2.87×10^-17	POU4F3	EDNRB2	Intergenic
snp2195198	14	15365648	1.44×10^-11	POU4F3	EDNRB2	Intergenic
snp2195199	14	15365661	1×10^-10	POU4F3	EDNRB2	Intergenic
snp2195202	14	15365889	1.23×10^-11	POU4F3	EDNRB2	Intergenic
snp2195203	14	15365918	1.78×10^-10	POU4F3	EDNRB2	Intergenic
snp2195206	14	15366076	1.87×10^-10	POU4F3	EDNRB2	Intergenic
snp2195207	14	15366205	4.38×10^-10	POU4F3	EDNRB2	Intergenic
snp2195208	14	15366213	1.65×10^-10	POU4F3	EDNRB2	Intergenic
snp2195209	14	15366220	4.4×10^-11	POU4F3	EDNRB2	Intergenic
snp2195212	14	15366351	1.03×10^-12	POU4F3	EDNRB2	Intergenic
snp2195214	14	15366391	4.06×10^-11	POU4F3	EDNRB2	Intergenic
snp2195218	14	15366487	1.3×10^-16	POU4F3	EDNRB2	Intergenic
snp2195219	14	15366488	6.83×10^-10	POU4F3	EDNRB2	Intergenic
snp2195220	14	15366506	1.15×10^-12	POU4F3	EDNRB2	Intergenic
snp2195222	14	15366537	#VALUE!	POU4F3	EDNRB2	Intergenic
snp2195228	14	15366618	1.86×10^-14	POU4F3	EDNRB2	Intergenic
snp2195230	14	15366630	4.94×10^-17	POU4F3	EDNRB2	Intergenic
snp2195231	14	15366663	1.75×10^-15	POU4F3	EDNRB2	Intergenic
snp2195234	14	15367288	3.68×10^-11	POU4F3	EDNRB2	Intergenic
snp2195238	14	15367337	2.95×10^-11	POU4F3	EDNRB2	Intergenic
snp2195621	14	15386101	3×10^-10	POU4F3	EDNRB2	Intergenic
snp2195626	14	15386150	3.17×10^-10	POU4F3	EDNRB2	Intergenic
snp2195636	14	15386285	3.26×10^-10	POU4F3	EDNRB2	Intergenic
snp2195639	14	15386310	2.16×10^-10	POU4F3	EDNRB2	Intergenic
snp2196561	14	15421735	1.12×10^-12	POU4F3	EDNRB2	Intergenic
snp2196642	14	15424546	1.89×10^-10	POU4F3	EDNRB2	Intergenic
snp2196699	14	15426250	2.39×10^-10	POU4F3	EDNRB2	Intergenic
snp2196700	14	15426290	4.48×10^-11	POU4F3	EDNRB2	Intergenic
snp2196705	14	15426348	3.76×10^-11	POU4F3	EDNRB2	Intergenic
snp2196880	14	15431634	7.85×10^-10	POU4F3	EDNRB2	Intergenic
snp2197034	14	15435447	3.4×10^-12	POU4F3	EDNRB2	Intergenic
snp2197042	14	15435797	1.95×10^-11	POU4F3	EDNRB2	Intergenic
snp2197043	14	15435808	8.19×10^-14	POU4F3	EDNRB2	Intergenic
snp2197056	14	15436086	2.84×10^-12	POU4F3	EDNRB2	Intergenic
snp2197057	14	15436120	3.21×10^-13	POU4F3	EDNRB2	Intergenic
snp2197059	14	15436168	1.72×10^-11	POU4F3	EDNRB2	Intergenic
snp2197066	14	15436307	5.95×10^-13	POU4F3	EDNRB2	Intergenic
snp2197069	14	15436368	2.54×10^-13	POU4F3	EDNRB2	Intergenic
snp2197078	14	15436518	2.23×10^-13	POU4F3	EDNRB2	Intergenic
snp2197079	14	15436530	5.86×10^-14	POU4F3	EDNRB2	Intergenic
snp2197080	14	15436552	6.41×10^-14	POU4F3	EDNRB2	Intergenic
snp2197107	14	15437457	1.67×10^-14	POU4F3	EDNRB2	Intergenic
snp2197108	14	15437556	9.71×10^-14	POU4F3	EDNRB2	Intergenic
snp2197109	14	15437573	3.4×10^-11	POU4F3	EDNRB2	Intergenic
snp2197113	14	15437754	1.63×10^-13	POU4F3	EDNRB2	Intergenic
snp2197122	14	15438168	4.34×10^-13	EDNRB2		Intron
snp2197130	14	15438420	1.73×10^-13	EDNRB2		Intron
snp2197131	14	15438425	1.91×10^-13	EDNRB2		Intron
snp2197132	14	15438454	6.29×10^-14	EDNRB2		Intron
snp2197142	14	15439093	7.32×10^-12	EDNRB2		Intron
snp2197143	14	15439098	5.86×10^-12	EDNRB2		Intron
snp2197144	14	15439107	1.47×10^-13	EDNRB2		Intron
snp2197145	14	15439114	1.47×10^-13	EDNRB2		Intron
snp2197148	14	15439281	5.02×10^-10	EDNRB2		Intron
snp2197150	14	15439308	1.06×10^-17	EDNRB2		Intron
snp2197151	14	15439322	4.91×10^-11	EDNRB2		Intron
snp2197152	14	15439350	7.58×10^-17	EDNRB2		Intron
snp2197154	14	15439383	#VALUE!	EDNRB2		Intron
snp2197155	14	15439397	3.07×10^-17	EDNRB2		Intron
snp2197156	14	15439409	2.63×10^-17	EDNRB2		Intron
snp2197158	14	15439458	6.31×10^-16	EDNRB2		Intron
snp2197159	14	15439463	7.5×10^-17	EDNRB2		Intron
snp2197160	14	15439468	1.38×10^-16	EDNRB2		Intron
snp2197161	14	15439480	8.36×10^-17	EDNRB2		Intron
snp2197162	14	15439490	3.67×10^-16	EDNRB2		Intron
snp2197165	14	15439568	3.96×10^-13	EDNRB2		Intron
snp2197166	14	15439569	2.65×10^-16	EDNRB2		Intron
snp2197167	14	15439580	2.02×10^-16	EDNRB2		Intron
snp2197168	14	15439581	3.38×10^-11	EDNRB2		Intron
snp2197169	14	15439599	5.02×10^-17	EDNRB2		Intron
snp2197170	14	15439670	3.91×10^-16	EDNRB2		Intron
snp2197171	14	15439691	2.62×10^-16	EDNRB2		Intron
snp2197175	14	15439731	5.05×10^-16	EDNRB2		Intron
snp2197176	14	15439736	3.56×10^-15	EDNRB2		Intron
snp2197177	14	15439753	9.32×10^-15	EDNRB2		Intron
snp2197180	14	15439767	3.82×10^-14	EDNRB2		Intron
snp2197181	14	15439769	3.22×10^-14	EDNRB2		Intron
snp2197182	14	15439790	5.95×10^-16	EDNRB2		Intron
snp2197187	14	15439839	4.3×10^-14	EDNRB2		Intron
snp2197188	14	15439841	1.94×10^-14	EDNRB2		Intron
snp2197192	14	15439914	4.1×10^-15	EDNRB2		Intron
snp2197193	14	15439935	1.66×10^-15	EDNRB2		Intron
snp2197198	14	15440036	2.57×10^-10	EDNRB2		Intron
snp2197200	14	15440068	3.46×10^-10	EDNRB2		Intron
snp2197212	14	15440460	3.67×10^-11	EDNRB2		Intron
snp2197220	14	15440687	1×10^-14	EDNRB2		Intron
snp2197227	14	15440779	5.06×10^-14	EDNRB2		Intron
snp2197234	14	15440942	4.1×10^-12	EDNRB2		Intron
snp2197239	14	15441221	5.93×10^-10	EDNRB2		Intron
snp2197290	14	15442667	1.84×10^-16	EDNRB2		Intron
snp2197362	14	15444137	2.88×10^-10	EDNRB2		Intron
snp2197564	14	15448361	1.33×10^-10	EDNRB2	POLR1D	Intergenic
snp2197682	14	15450191	7.74×10^-10	POLR1D		Intron
snp2197684	14	15450307	6.55×10^-12	POLR1D		Intron
snp2197690	14	15450367	4.94×10^-13	POLR1D		Intron
snp2197691	14	15450372	2.83×10^-13	POLR1D		Intron
snp2197713	14	15450649	4.81×10^-12	POLR1D		Intron
snp2197726	14	15450831	4.78×10^-12	POLR1D		Intron
snp2197748	14	15451216	2.31×10^-11	POLR1D		Intron
snp2197751	14	15451263	7.94×10^-11	POLR1D		Intron
snp2197756	14	15451302	1.03×10^-10	POLR1D		Intron
snp2197758	14	15451317	5.54×10^-10	POLR1D		Intron
snp2197782	14	15452134	6.84×10^-11	VAMP7		Intron
snp2197791	14	15452350	2.21×10^-10	VAMP7		Intron
snp2197792	14	15452357	1.14×10^-10	VAMP7		Intron
snp2197827	14	15452902	1.59×10^-10	VAMP7		Intron
snp2197842	14	15453076	2.25×10^-10	VAMP7		Intron
snp2197856	14	15453313	1.24×10^-11	VAMP7		Intron
snp2197857	14	15453319	5.58×10^-10	VAMP7		Intron
snp2197865	14	15453423	8.59×10^-11	VAMP7		Intron
snp2197867	14	15453476	5.49×10^-11	VAMP7		Intron
snp2197870	14	15453488	2.25×10^-15	VAMP7		Intron
snp2197882	14	15453839	7.98×10^-11	VAMP7		Intron
snp2197899	14	15454073	6.57×10^-12	VAMP7		Intron
snp2197909	14	15454168	8.7×10^-13	VAMP7		Intron
snp2197935	14	15454489	1.64×10^-12	VAMP7		Intron
snp2197989	14	15454823	3.22×10^-10	VAMP7		Intron
snp2198033	14	15455533	9.3×10^-11	VAMP7		Intron
snp2198052	14	15456001	2.54×10^-11	VAMP7		Intron
snp2198053	14	15456022	2.13×10^-11	VAMP7		Intron
snp2198056	14	15456036	6.54×10^-10	VAMP7		Intron
snp2198068	14	15456248	3.89×10^-11	VAMP7		Intron
snp2198070	14	15456295	3.41×10^-10	VAMP7		Intron
snp2198071	14	15456297	7.21×10^-14	VAMP7		Intron
snp2198090	14	15456840	6.81×10^-11	VAMP7		Intron
snp2198091	14	15456853	1.65×10^-10	VAMP7		Intron
snp2198104	14	15457218	5.29×10^-11	VAMP7		Intron
snp2198108	14	15457243	6.73×10^-11	VAMP7		Intron
snp2198109	14	15457255	1.14×10^-15	VAMP7		Intron
snp2198112	14	15457322	3.55×10^-11	VAMP7		Intron
snp2198150	14	15458375	4.37×10^-10	VAMP7		Intron
snp2198152	14	15458381	1.66×10^-14	VAMP7		Intron
snp2198181	14	15459206	7.53×10^-10	VAMP7		Intron
snp2198201	14	15459861	6.9×10^-11	VAMP7		Intron
snp2198203	14	15459909	1.21×10^-13	VAMP7		Intron
snp2198248	14	15461258	1.32×10^-10	VAMP7		Intron
snp2198258	14	15461527	6.2×10^-10	VAMP7		Intron
snp2198261	14	15461565	4.68×10^-10	VAMP7		Intron
snp2198270	14	15461697	3.61×10^-10	VAMP7		Intron
snp2198300	14	15462308	3.29×10^-10	VAMP7		Intron
snp2198354	14	15463215	3.26×10^-11	VAMP7		Intron
snp2198357	14	15463258	2.17×10^-10	VAMP7		Intron
snp2198366	14	15463418	7.77×10^-11	VAMP7		Intron
snp2198380	14	15463608	3.11×10^-11	VAMP7		Intron
snp2198417	14	15464431	1.43×10^-14	VAMP7		Intron
snp2198450	14	15465958	5.74×10^-10	VAMP7	SLAIN1	Intergenic
snp2198456	14	15466250	9.69×10^-12	VAMP7	SLAIN1	Intergenic
snp2198544	14	15469267	2.93×10^-10	VAMP7	SLAIN1	Intergenic
snp2198547	14	15469329	3.16×10^-10	VAMP7	SLAIN1	Intergenic
snp2198553	14	15469458	6.58×10^-10	VAMP7	SLAIN1	Intergenic
snp2198559	14	15470229	7.48×10^-10	SLAIN1		Intron
snp2198560	14	15470252	3.88×10^-11	SLAIN1		Intron
snp2198593	14	15471378	2.05×10^-10	SLAIN1		Intron
snp2198640	14	15472413	1.75×10^-10	SLAIN1		Intron
snp2198643	14	15472490	5.35×10^-14	SLAIN1		Intron
snp2198644	14	15472533	7.4×10^-11	SLAIN1		Intron
snp2198654	14	15472709	1.38×10^-10	SLAIN1		Intron
snp2198673	14	15473625	4.72×10^-16	SLAIN1		Intron
snp2198674	14	15473628	8.49×10^-16	SLAIN1		Intron
snp2198676	14	15473794	5.18×10^-10	SLAIN1		Intron
snp2198681	14	15473884	3.02×10^-10	SLAIN1		Intron
snp2198682	14	15473889	3.02×10^-10	SLAIN1		Intron
snp2198683	14	15473890	6.28×10^-10	SLAIN1		Intron
snp2198701	14	15474796	8.57×10^-14	SLAIN1		Intron
snp2198702	14	15474899	1.1×10^-14	SLAIN1		Intron
snp2198703	14	15474902	6.9×10^-15	SLAIN1		Intron
snp2198705	14	15474926	2.64×10^-16	SLAIN1		Intron
snp2198706	14	15474969	7.64×10^-15	SLAIN1		Intron
snp2198710	14	15475174	4.22×10^-13	SLAIN1		Intron
snp2198713	14	15475258	3.49×10^-14	SLAIN1		Intron
snp2198718	14	15475408	1.81×10^-13	SLAIN1		Intron
snp2198719	14	15475411	3.87×10^-13	SLAIN1		Intron
snp2198720	14	15475432	4.36×10^-13	SLAIN1		Intron
snp2198723	14	15475455	1.29×10^-14	SLAIN1		Intron
snp2198724	14	15475456	2.48×10^-14	SLAIN1		Intron
snp2198725	14	15475457	2.33×10^-14	SLAIN1		Intron
snp2198726	14	15475483	1.33×10^-13	SLAIN1		Intron
snp2198727	14	15475496	4.87×10^-13	SLAIN1		Intron
snp2198737	14	15475732	1.35×10^-11	SLAIN1		Intron
snp2198754	14	15476613	5.33×10^-14	SLAIN1		Intron
snp2198783	14	15477423	8.35×10^-12	SLAIN1		Intron
snp2198803	14	15478306	3.86×10^-14	SLAIN1		Intron
snp2198810	14	15478489	8.34×10^-13	SLAIN1		Intron
snp2198820	14	15478803	4.58×10^-15	SLAIN1		Intron
snp2198825	14	15479322	7.06×10^-14	SLAIN1		Intron
snp2198865	14	15481530	4.34×10^-14	SLAIN1		Intron
snp2198866	14	15481898	8.04×10^-14	SLAIN1		Intron
snp2198867	14	15481903	3.66×10^-13	SLAIN1		Intron
snp2198895	14	15483194	3.12×10^-12	SLAIN1		Intron
snp2198897	14	15483254	1.62×10^-12	SLAIN1		Intron
snp2198898	14	15483329	2.62×10^-11	SLAIN1		Intron
snp2198916	14	15483564	7.8×10^-14	SLAIN1		Intron
snp2198923	14	15483928	6.64×10^-15	SLAIN1		Intron
snp2198924	14	15483929	5.13×10^-15	SLAIN1		Intron
snp2198930	14	15484059	8.15×10^-12	SLAIN1		Intron
snp2198938	14	15484177	1.96×10^-16	SLAIN1		Intron
snp2198946	14	15484356	1.13×10^-14	SLAIN1		Intron
snp2198947	14	15484357	1.15×10^-15	SLAIN1		Intron
snp2198952	14	15484456	9.21×10^-15	SLAIN1		Intron
snp2198966	14	15484615	1.23×10^-15	SLAIN1		Intron
snp2198968	14	15484644	1.6×10^-15	SLAIN1		Intron
snp2198976	14	15484843	4.76×10^-16	SLAIN1		Intron
snp2198977	14	15484855	6.4×10^-15	SLAIN1		Intron
snp2198978	14	15484865	6.83×10^-11	SLAIN1		Intron
snp2198981	14	15484891	3.22×10^-15	SLAIN1		Intron
snp2198986	14	15485010	9.38×10^-16	SLAIN1		Intron
snp2198989	14	15485094	1.41×10^-15	SLAIN1		Intron
snp2198993	14	15485119	8.16×10^-15	SLAIN1		Intron
snp2198996	14	15485240	5.13×10^-12	SLAIN1		Intron
snp2198999	14	15485342	1.79×10^-15	SLAIN1		Intron
snp2199005	14	15485506	8.38×10^-11	SLAIN1		Intron
snp2199006	14	15485508	3.12×10^-11	SLAIN1		Intron
snp2199007	14	15485534	9.75×10^-13	SLAIN1		Intron
snp2199008	14	15485569	6.63×10^-14	SLAIN1		Intron
snp2199009	14	15485588	5.65×10^-14	SLAIN1		Intron
snp2199011	14	15485608	2.93×10^-13	SLAIN1		Intron
snp2199114	14	15489179	5.19×10^-10	SLAIN1		Intron
snp2199243	14	15493663	5.58×10^-11	SLAIN1		Intron
snp2199305	14	15495773	2.56×10^-10	SLAIN1	SCEL	Intergenic
snp2199311	14	15495951	4.4×10^-12	SLAIN1	SCEL	Intergenic
[truncated: 216 more rows]
