# Supplementary material for: Genome-Wide Association Study for Screening and Identifying Potential Shin Color Loci in Ducks
Source: Genes (Basel). 2022 Aug 4;13(8):1391. doi: 10.3390/genes13081391 (PMC9407491; doi:10.3390/genes13081391)
Supplement: Supplementary file 1 [file genes-13-01391-s001.zip › Table S3. Yellow shin candidate SNP annotation.xlsx]

## Sheet: Table S3. Yellow shin candidate
Table S3. Yellow shin candidate SNP annotation
SNP	Chromosome	Position	P value	Gene	Gene	Location
snp6912002	11	3047167	2.26×10^-11	CHL1		Intron
snp6912028	11	3049172	7.58×10^-10	CHL1		Intron
snp6912102	11	3053583	7.12×10^-10	CHL1		Intron
snp6912109	11	3054072	3.33×10^-10	CHL1		Intron
snp6912132	11	3055811	1.16×10^-10	CHL1		Intron
snp6912152	11	3056723	2.29×10^-10	CHL1		Intron
snp6912163	11	3057083	5.52×10^-12	CHL1		Intron
snp6912166	11	3057678	1.47×10^-10	CHL1		Intron
snp6912171	11	3058258	1.95×10^-10	CHL1		Intron
snp6912190	11	3060721	4.79×10^-10	CHL1		Intron
snp6912216	11	3064014	6.97×10^-10	CHL1		Intron
snp6912223	11	3064868	6.78×10^-11	CHL1		Intron
snp6912241	11	3066840	8.96×10^-11	CHL1		Intron
snp6912306	11	3069805	7.31×10^-10	CHL1		Intron
snp6912412	11	3075462	7.38×10^-10	CHL1		Intron
snp6912451	11	3077586	5.12×10^-10	CHL1		Intron
snp6912575	11	3082124	8.39×10^-11	CHL1		Intron
snp6912644	11	3084778	9.24×10^-11	CHL1		Intron
snp6912719	11	3086866	5.86×10^-10	CHL1		Intron
snp6912737	11	3087479	1.4×10^-10	CHL1		Intron
snp6912778	11	3088726	1.72×10^-11	CHL1		Intron
snp6912779	11	3088729	3.19×10^-10	CHL1		Intron
snp6912785	11	3088889	1.87×10^-10	CHL1		Intron
snp6912787	11	3088911	5.04×10^-10	CHL1		Intron
snp6912877	11	3092612	2.97×10^-11	CHL1		Intron
snp6912927	11	3096161	5.98×10^-10	CHL1		Intron
snp6912930	11	3096355	4.05×10^-10	CHL1		Intron
snp6913049	11	3102681	2.67×10^-10	CHL1		Intron
snp6913050	11	3102682	2.67×10^-10	CHL1		Intron
snp6913069	11	3103764	1.08×10^-10	CHL1		Intron
snp6913328	11	3114991	3.9×10^-10	CHL1		Intron
snp6913744	11	3144061	1.2×10^-10	CHL1		Intron
snp6913745	11	3144074	7.72×10^-11	CHL1		Intron
snp6913746	11	3144079	1.23×10^-10	CHL1		Intron
snp6913747	11	3144090	6.98×10^-11	CHL1		Intron
snp6913748	11	3144100	1.57×10^-10	CHL1		Intron
snp6913749	11	3144106	7.65×10^-11	CHL1		Intron
snp6913751	11	3144117	7.28×10^-10	CHL1		Intron
snp6913753	11	3144288	3.95×10^-10	CHL1		Intron
snp6913755	11	3144346	4.38×10^-10	CHL1		Intron
snp6913765	11	3145660	7.16×10^-11	CHL1		Intron
snp6913766	11	3145816	2.65×10^-10	CHL1		Intron
snp6913776	11	3146562	4.65×10^-10	CHL1		Intron
snp6913789	11	3147752	1.2×10^-10	CHL1		Intron
snp6913819	11	3149756	3.57×10^-11	CHL1		Intron
snp6913820	11	3149797	4.4×10^-11	CHL1		Intron
snp6913821	11	3149848	3.71×10^-10	CHL1		Intron
snp6913823	11	3150080	5.85×10^-11	CHL1		Intron
snp6913831	11	3150625	2.17×10^-11	CHL1		Intron
snp6913834	11	3151410	4.44×10^-12	CHL1		Intron
snp6913853	11	3153119	4.18×10^-10	CHL1		Intron
snp6913857	11	3153284	3.37×10^-10	CHL1		Intron
snp6913858	11	3153309	3.23×10^-10	CHL1		Intron
snp6913864	11	3153431	3.53×10^-10	CHL1		Intron
snp6913873	11	3153879	3.23×10^-11	CHL1		Intron
snp6913875	11	3153903	2.34×10^-10	CHL1		Intron
snp6913889	11	3155557	3.55×10^-10	CHL1		Intron
snp6913895	11	3156637	1.91×10^-10	CHL1		Intron
snp6913947	11	3159407	7.82×10^-11	CHL1		Intron
snp6913948	11	3159415	1.7×10^-11	CHL1		Intron
snp6913954	11	3160016	1.68×10^-10	CHL1		Intron
snp6913956	11	3160082	1.61×10^-10	CHL1		Intron
snp6913957	11	3160085	2.62×10^-12	CHL1		Intron
snp6913960	11	3160216	2.09×10^-11	CHL1		Intron
snp6913966	11	3160499	7.52×10^-10	CHL1		Intron
snp6914359	11	3198705	1.05×10^-11	CHL1		Intron
snp6914360	11	3198711	8.03×10^-11	CHL1		Intron
snp6914361	11	3198715	2.65×10^-11	CHL1		Intron
snp6914374	11	3200366	1.78×10^-10	CHL1		Intron
snp6914541	11	3212151	6.13×10^-10	CHL1		Intron
snp6914638	11	3217379	4.84×10^-11	CHL1		Intron
snp6914673	11	3221319	1.23×10^-11	CHL1		Intron
snp6914679	11	3221581	8.08×10^-11	CHL1		Intron
snp6914724	11	3225486	5.45×10^-11	CHL1		Intron
snp6914737	11	3225858	5.62×10^-11	CHL1		Intron
snp6914738	11	3225897	1.68×10^-10	CHL1		Intron
snp6914740	11	3225917	7.89×10^-10	CHL1		Intron
snp6914742	11	3226046	4.01×10^-11	CHL1		Intron
snp6914764	11	3227887	7.29×10^-10	CHL1		Intron
snp6914768	11	3228373	6.43×10^-11	CHL1		Intron
snp6914781	11	3228896	7.42×10^-10	CHL1		Intron
snp6914790	11	3229390	8.31×10^-11	CHL1		Intron
snp6914795	11	3229797	7.53×10^-12	CHL1		Intron
snp6914799	11	3230026	7.82×10^-11	CHL1		Intron
snp6914801	11	3230109	1.19×10^-10	CHL1		Intron
snp6914802	11	3230129	3.23×10^-12	CHL1		Intron
snp6914815	11	3231102	5.37×10^-10	CHL1		Intron
snp6914842	11	3232391	1.69×10^-13	CHL1		Intron
snp6914857	11	3232709	2.61×10^-11	CHL1		Intron
snp6914858	11	3232779	2.16×10^-11	CHL1		Intron
snp6914859	11	3232780	2.16×10^-11	CHL1		Intron
snp6914880	11	3233705	1.42×10^-11	CHL1		Intron
snp6914884	11	3233863	8.05×10^-11	CHL1		Intron
snp6914888	11	3234222	8.28×10^-11	CHL1		Intron
snp6914922	11	3236705	4.01×10^-12	CHL1		Intron
snp6914951	11	3239597	5.12×10^-10	CHL1		Intron
snp6914954	11	3239869	1.48×10^-10	CHL1		Intron
snp6914957	11	3240064	8.09×10^-11	CHL1		Intron
snp6914969	11	3240963	4.87×10^-10	CHL1		Intron
snp6914971	11	3241016	9.14×10^-12	CHL1		Intron
snp6914986	11	3242411	3.07×10^-10	CHL1		Intron
snp6914987	11	3242441	2.2×10^-11	CHL1		Intron
snp6914989	11	3242473	5.29×10^-10	CHL1		Intron
snp6915075	11	3245176	1.16×10^-11	CHL1		Intron
snp6915077	11	3245297	1.45×10^-12	CHL1		Intron
snp6915079	11	3245331	1.79×10^-10	CHL1		Intron
snp6915111	11	3246929	1.64×10^-10	CHL1		Intron
snp6915120	11	3247160	5.86×10^-11	CHL1		Intron
snp6915122	11	3247248	1.39×10^-10	CHL1		Intron
snp6915130	11	3247429	8.08×10^-11	CHL1		Intron
snp6915131	11	3247444	4.11×10^-11	CHL1		Intron
snp6915149	11	3248293	2.09×10^-11	CHL1		Intron
snp6915163	11	3248819	1.54×10^-10	CHL1		Intron
snp6915183	11	3249784	6.27×10^-11	CHL1		Intron
snp6915186	11	3249855	1.11×10^-10	CHL1		Intron
snp6915187	11	3249941	2.64×10^-12	CHL1		Intron
snp6915216	11	3250877	1.03×10^-10	CHL1		Intron
snp6915217	11	3250879	4.25×10^-11	CHL1		Intron
snp6915218	11	3250906	1.84×10^-11	CHL1		Intron
snp6915222	11	3251245	1.14×10^-11	CHL1		Intron
snp6915254	11	3253590	4.8×10^-11	CHL1		Intron
snp6915255	11	3253593	2.03×10^-10	CHL1		Intron
snp6915261	11	3253726	5.79×10^-11	CHL1		Intron
snp6915268	11	3254039	1.17×10^-10	CHL1		Intron
snp6915312	11	3255539	1.76×10^-11	CHL1		Intron
snp6915316	11	3255652	1.89×10^-10	CHL1		Intron
snp6915371	11	3257812	5.17×10^-11	CHL1		Intron
snp6915383	11	3258145	2.97×10^-10	CHL1		Intron
snp6915384	11	3258164	4.08×10^-10	CHL1		Intron
snp6915398	11	3258552	2.51×10^-10	CHL1		Intron
snp6915423	11	3260045	4.74×10^-10	CHL1		Intron
snp6915427	11	3260149	1.86×10^-10	CHL1		Intron
snp6915453	11	3261380	9.53×10^-11	CHL1		Intron
snp6915469	11	3261937	9.77×10^-11	CHL1		Intron
snp6915481	11	3262641	4.13×10^-10	CHL1		Intron
snp6915494	11	3263588	7.73×10^-10	CHL1		Intron
snp6915497	11	3263640	6.34×10^-11	CHL1		Intron
snp6915498	11	3263645	1.6×10^-10	CHL1		Intron
snp6915521	11	3264900	1.76×10^-12	CHL1		Intron
snp6915548	11	3265969	2.64×10^-11	CHL1		Intron
snp6915583	11	3267152	4.53×10^-10	CHL1		Intron
snp6915587	11	3267345	5.5×10^-10	CHL1		Intron
snp6915595	11	3267563	2.54×10^-10	CHL1		Intron
snp6915600	11	3267879	5.17×10^-11	CHL1		Intron
snp6915613	11	3268165	6.08×10^-11	CHL1		Intron
snp6915617	11	3268234	1.88×10^-11	CHL1		Intron
snp6915620	11	3268299	1.46×10^-11	CHL1		Intron
snp6915628	11	3268729	7.33×10^-10	CHL1		Intron
snp6915639	11	3269248	1.84×10^-10	CHL1		Intron
snp6915660	11	3270149	1.02×10^-11	CHL1		Intron
snp6915663	11	3270177	3.26×10^-10	CHL1		Intron
snp6915677	11	3270901	8.63×10^-11	CHL1		Intron
snp6915679	11	3271059	1.92×10^-10	CHL1		Intron
snp6915683	11	3271119	3.21×10^-11	CHL1		Intron
snp6915696	11	3271819	6.64×10^-10	CHL1		Intron
snp6915707	11	3272955	5.97×10^-10	CHL1		Intron
snp6915708	11	3272958	7.5×10^-10	CHL1		Intron
snp6915718	11	3273317	4×10^-10	CHL1		Intron
snp6915719	11	3273337	2.16×10^-10	CHL1		Intron
snp6915723	11	3273386	2.1×10^-10	CHL1		Intron
snp6915744	11	3273999	8.89×10^-11	CHL1		Intron
snp6915748	11	3274121	4.61×10^-11	CHL1		Intron
snp6915749	11	3274143	6.31×10^-11	CHL1		Intron
snp6915750	11	3274237	4.77×10^-11	CHL1		Intron
snp6915767	11	3275077	7.61×10^-11	CHL1		Intron
snp6915777	11	3275362	1.08×10^-10	CHL1		Intron
snp6915861	11	3278252	4.88×10^-10	CHL1		Intron
snp6915890	11	3278892	4.83×10^-10	CHL1		Intron
snp6916189	11	3291934	5.03×10^-10	CHL1		Intron
snp6916204	11	3292613	6.77×10^-10	CHL1		Intron
snp6916289	11	3298503	1.21×10^-10	CHL1	CNTN3	Intergenic
snp6916438	11	3305573	7.91×10^-11	CHL1	CNTN3	Intergenic
snp6916439	11	3305586	6.64×10^-12	CHL1	CNTN3	Intergenic
snp6916440	11	3305588	5.43×10^-12	CHL1	CNTN3	Intergenic
snp6917775	11	3394624	1.24×10^-10	CHL1	CNTN3	Intergenic
snp6917841	11	3399087	5.83×10^-10	CHL1	CNTN3	Intergenic
snp6918033	11	3413088	4.66×10^-10	CHL1	CNTN3	Intergenic
snp6918230	11	3431001	5.97×10^-10	CHL1	CNTN3	Intergenic
snp6918245	11	3431709	6.77×10^-10	CHL1	CNTN3	Intergenic
snp6918246	11	3431741	9.4×10^-11	CHL1	CNTN3	Intergenic
snp6918253	11	3432310	5.61×10^-10	CHL1	CNTN3	Intergenic
snp6918254	11	3432313	5.44×10^-10	CHL1	CNTN3	Intergenic
snp6918259	11	3432507	4.26×10^-10	CHL1	CNTN3	Intergenic
snp6918301	11	3435540	2.83×10^-10	CHL1	CNTN3	Intergenic
snp6918303	11	3435567	4.61×10^-10	CHL1	CNTN3	Intergenic
snp6918385	11	3446247	1.2×10^-11	CHL1	CNTN3	Intergenic
snp6918436	11	3448551	2.1×10^-10	CHL1	CNTN3	Intergenic
snp6918437	11	3448560	1.11×10^-10	CHL1	CNTN3	Intergenic
snp6918494	11	3451305	1.73×10^-10	CHL1	CNTN3	Intergenic
snp6918495	11	3451312	4.55×10^-10	CHL1	CNTN3	Intergenic
snp6918604	11	3456345	2.79×10^-10	CHL1	CNTN3	Intergenic
snp6918605	11	3456367	1.41×10^-10	CHL1	CNTN3	Intergenic
snp6918607	11	3456452	7.68×10^-10	CHL1	CNTN3	Intergenic
snp6918686	11	3460963	1.73×10^-10	CHL1	CNTN3	Intergenic
snp6918917	11	3475599	4.84×10^-10	CHL1	CNTN3	Intergenic
snp6918943	11	3476527	4.34×10^-10	CHL1	CNTN3	Intergenic
snp6918957	11	3476951	2.2×10^-10	CHL1	CNTN3	Intergenic
snp6918960	11	3477190	2.11×10^-10	CHL1	CNTN3	Intergenic
snp6918996	11	3479122	4.6×10^-11	CHL1	CNTN3	Intergenic
snp6919005	11	3479687	6.06×10^-12	CHL1	CNTN3	Intergenic
snp6919021	11	3480596	3.27×10^-11	CHL1	CNTN3	Intergenic
snp6919041	11	3481304	1.1×10^-10	CHL1	CNTN3	Intergenic
snp6919047	11	3481480	1.95×10^-10	CHL1	CNTN3	Intergenic
snp6919054	11	3482000	1.94×10^-10	CHL1	CNTN3	Intergenic
snp6919078	11	3483626	2.91×10^-10	CHL1	CNTN3	Intergenic
snp6919081	11	3483779	4.93×10^-10	CHL1	CNTN3	Intergenic
snp6919099	11	3484581	5.12×10^-10	CHL1	CNTN3	Intergenic
snp6919164	11	3488663	5.19×10^-11	CHL1	CNTN3	Intergenic
snp6919170	11	3489045	6.51×10^-13	CHL1	CNTN3	Intergenic
snp6919189	11	3489778	2.47×10^-10	CHL1	CNTN3	Intergenic
snp6919190	11	3489809	9.07×10^-11	CHL1	CNTN3	Intergenic
snp6920432	11	3573876	2.09×10^-10	CHL1	CNTN3	Intergenic
snp6920575	11	3584022	1.91×10^-10	CHL1	CNTN3	Intergenic
snp6920988	11	3603311	2.51×10^-10	CHL1	CNTN3	Intergenic
snp6921402	11	3618998	5.84×10^-11	CHL1	CNTN3	Intergenic
snp6922666	11	3696082	5.46×10^-10	CNTN3	PDZRN3	Intergenic
snp6923193	11	3714459	2.07×10^-13	CNTN3	PDZRN3	Intergenic
snp6923199	11	3714567	1.06×10^-11	CNTN3	PDZRN3	Intergenic
snp6923202	11	3714574	4.21×10^-13	CNTN3	PDZRN3	Intergenic
snp6923203	11	3714584	1.06×10^-13	CNTN3	PDZRN3	Intergenic
snp6923212	11	3714733	2.51×10^-10	CNTN3	PDZRN3	Intergenic
snp6923213	11	3714734	2.5×10^-10	CNTN3	PDZRN3	Intergenic
snp6923214	11	3714741	6.48×10^-10	CNTN3	PDZRN3	Intergenic
snp6923216	11	3714755	1.89×10^-10	CNTN3	PDZRN3	Intergenic
snp6923217	11	3714759	1.12×10^-10	CNTN3	PDZRN3	Intergenic
snp6923218	11	3714760	1.21×10^-10	CNTN3	PDZRN3	Intergenic
snp6923219	11	3714769	1.24×10^-10	CNTN3	PDZRN3	Intergenic
snp6923220	11	3714770	1.1×10^-10	CNTN3	PDZRN3	Intergenic
snp6923221	11	3714778	6.75×10^-11	CNTN3	PDZRN3	Intergenic
snp6923222	11	3714800	2.99×10^-11	CNTN3	PDZRN3	Intergenic
snp6923223	11	3714809	9.62×10^-12	CNTN3	PDZRN3	Intergenic
snp6923224	11	3714810	4.02×10^-11	CNTN3	PDZRN3	Intergenic
snp6923226	11	3714825	1.4×10^-14	CNTN3	PDZRN3	Intergenic
snp6923227	11	3714831	6.65×10^-14	CNTN3	PDZRN3	Intergenic
snp6923228	11	3714847	1.04×10^-11	CNTN3	PDZRN3	Intergenic
snp6923229	11	3714852	4.08×10^-11	CNTN3	PDZRN3	Intergenic
snp6923252	11	3715622	9.76×10^-14	CNTN3	PDZRN3	Intergenic
snp6923261	11	3716198	2.03×10^-11	CNTN3	PDZRN3	Intergenic
snp6923336	11	3719316	3.49×10^-10	CNTN3	PDZRN3	Intergenic
snp6923337	11	3719317	3.49×10^-10	CNTN3	PDZRN3	Intergenic
snp6923339	11	3719323	3.2×10^-10	CNTN3	PDZRN3	Intergenic
snp6923361	11	3719788	1.51×10^-10	CNTN3	PDZRN3	Intergenic
snp6923376	11	3720603	1.58×10^-10	CNTN3	PDZRN3	Intergenic
snp6923479	11	3725175	3.3×10^-11	CNTN3	PDZRN3	Intergenic
snp6923481	11	3725217	2.39×10^-10	CNTN3	PDZRN3	Intergenic
snp6925647	11	3826478	5.08×10^-10	CNTN3	PDZRN3	Intergenic
snp6925802	11	3836601	8.09×10^-11	CNTN3	PDZRN3	Intergenic
snp6925804	11	3836651	1.58×10^-10	CNTN3	PDZRN3	Intergenic
snp6925805	11	3836666	6.93×10^-11	CNTN3	PDZRN3	Intergenic
snp6925806	11	3836692	2.2×10^-11	CNTN3	PDZRN3	Intergenic
snp6925809	11	3836708	2.28×10^-10	CNTN3	PDZRN3	Intergenic
snp6925924	11	3843182	1.78×10^-11	CNTN3	PDZRN3	Intergenic
snp6925973	11	3845442	2.76×10^-10	CNTN3	PDZRN3	Intergenic
snp6925974	11	3845444	5.27×10^-10	CNTN3	PDZRN3	Intergenic
snp6925975	11	3845452	5.25×10^-10	CNTN3	PDZRN3	Intergenic
snp6925982	11	3845593	2.28×10^-10	CNTN3	PDZRN3	Intergenic
snp6925989	11	3845674	5.34×10^-10	CNTN3	PDZRN3	Intergenic
snp6926007	11	3846491	5.01×10^-12	CNTN3	PDZRN3	Intergenic
snp6926048	11	3848519	1.56×10^-11	CNTN3	PDZRN3	Intergenic
snp6926172	11	3853589	9.61×10^-12	CNTN3	PDZRN3	Intergenic
snp6926173	11	3853590	9.61×10^-12	CNTN3	PDZRN3	Intergenic
snp6926174	11	3853601	9.76×10^-12	CNTN3	PDZRN3	Intergenic
snp6926241	11	3855876	5.16×10^-10	CNTN3	PDZRN3	Intergenic
snp6927037	11	3894602	7.24×10^-10	PDZRN3		Intron
snp6927193	11	3898278	2.83×10^-10	PDZRN3		Intron
snp6927356	11	3906625	6.23×10^-11	PDZRN3		Intron
snp6929787	11	4066705	2.45×10^-11	GXYLT2		Intron
snp6934180	11	4258439	7.28×10^-10	Eif4e3	FOXP1	Intergenic
snp6934822	11	4277015	1.11×10^-11	Eif4e3	FOXP1	Intergenic
snp6934823	11	4277016	1.11×10^-11	Eif4e3	FOXP1	Intergenic
snp6934824	11	4277020	1.11×10^-11	Eif4e3	FOXP1	Intergenic
snp6934825	11	4277024	6.5×10^-12	Eif4e3	FOXP1	Intergenic
snp6934856	11	4278001	1.67×10^-10	Eif4e3	FOXP1	Intergenic
snp6934872	11	4278987	4.51×10^-11	Eif4e3	FOXP1	Intergenic
snp6934890	11	4279351	5.31×10^-11	Eif4e3	FOXP1	Intergenic
snp6934981	11	4281800	2.98×10^-11	Eif4e3	FOXP1	Intergenic
snp6934982	11	4281807	2.98×10^-11	Eif4e3	FOXP1	Intergenic
snp6935412	11	4299248	3.8×10^-10	Eif4e3	FOXP1	Intergenic
snp6938048	11	4407197	6.73×10^-10	FOXP1	MITF	Intergenic
snp6938062	11	4407280	1.92×10^-10	FOXP1	MITF	Intergenic
snp6938066	11	4407349	5.02×10^-10	FOXP1	MITF	Intergenic
snp6938067	11	4407354	6.63×10^-10	FOXP1	MITF	Intergenic
snp6938076	11	4407453	3.61×10^-10	FOXP1	MITF	Intergenic
snp6938086	11	4407635	4.09×10^-12	FOXP1	MITF	Intergenic
snp6938094	11	4407749	8.23×10^-11	FOXP1	MITF	Intergenic
snp6938104	11	4407865	2.06×10^-10	FOXP1	MITF	Intergenic
snp6938113	11	4408028	7.2×10^-10	FOXP1	MITF	Intergenic
snp6938115	11	4408147	1.08×10^-10	FOXP1	MITF	Intergenic
snp6938140	11	4408877	8.95×10^-11	FOXP1	MITF	Intergenic
snp6938164	11	4409757	3.81×10^-10	FOXP1	MITF	Intergenic
snp6938176	11	4410029	8.73×10^-11	FOXP1	MITF	Intergenic
snp6938177	11	4410035	1.58×10^-10	FOXP1	MITF	Intergenic
snp6938187	11	4410205	2.5×10^-11	FOXP1	MITF	Intergenic
snp6938188	11	4410301	2.74×10^-11	FOXP1	MITF	Intergenic
snp6938200	11	4410527	9.5×10^-11	FOXP1	MITF	Intergenic
snp6938204	11	4410689	3.02×10^-10	FOXP1	MITF	Intergenic
snp6938206	11	4410696	1.53×10^-11	FOXP1	MITF	Intergenic
snp6938210	11	4410840	2.7×10^-11	FOXP1	MITF	Intergenic
snp6938214	11	4410915	5.03×10^-12	FOXP1	MITF	Intergenic
snp6938215	11	4410924	5.03×10^-12	FOXP1	MITF	Intergenic
snp6938216	11	4410930	1.85×10^-11	FOXP1	MITF	Intergenic
snp6938217	11	4410931	7.21×10^-11	FOXP1	MITF	Intergenic
snp6938218	11	4410983	2.75×10^-11	FOXP1	MITF	Intergenic
snp6938220	11	4411000	1.81×10^-11	FOXP1	MITF	Intergenic
snp6938221	11	4411044	5.7×10^-12	FOXP1	MITF	Intergenic
snp6938223	11	4411163	2.11×10^-12	FOXP1	MITF	Intergenic
snp6938224	11	4411166	4.54×10^-12	FOXP1	MITF	Intergenic
snp6938225	11	4411214	5.45×10^-13	FOXP1	MITF	Intergenic
snp6938226	11	4411224	1.03×10^-10	FOXP1	MITF	Intergenic
snp6938227	11	4411230	8.89×10^-12	FOXP1	MITF	Intergenic
snp6938228	11	4411245	3.1×10^-11	FOXP1	MITF	Intergenic
snp6938232	11	4411394	9.77×10^-11	FOXP1	MITF	Intergenic
snp6938233	11	4411399	9.77×10^-11	FOXP1	MITF	Intergenic
snp6938236	11	4411478	4.5×10^-11	FOXP1	MITF	Intergenic
snp6938239	11	4411630	6.09×10^-10	FOXP1	MITF	Intergenic
snp6938240	11	4411682	4.24×10^-11	FOXP1	MITF	Intergenic
snp6938241	11	4411698	1.9×10^-10	FOXP1	MITF	Intergenic
snp6938242	11	4411726	6.44×10^-11	FOXP1	MITF	Intergenic
snp6938243	11	4411736	4.98×10^-11	FOXP1	MITF	Intergenic
snp6938244	11	4411760	3.64×10^-11	FOXP1	MITF	Intergenic
snp6938245	11	4411767	3.21×10^-10	FOXP1	MITF	Intergenic
snp6938246	11	4411772	7.49×10^-10	FOXP1	MITF	Intergenic
snp6938251	11	4411801	5.92×10^-11	FOXP1	MITF	Intergenic
snp6938252	11	4411804	5.24×10^-11	FOXP1	MITF	Intergenic
snp6938254	11	4411865	2.39×10^-10	FOXP1	MITF	Intergenic
snp6938255	11	4411867	7.43×10^-11	FOXP1	MITF	Intergenic
snp6938256	11	4411891	6.89×10^-11	FOXP1	MITF	Intergenic
snp6938273	11	4412523	2.43×10^-11	FOXP1	MITF	Intergenic
snp6938275	11	4412551	9.28×10^-11	FOXP1	MITF	Intergenic
snp6938278	11	4413245	5.24×10^-11	FOXP1	MITF	Intergenic
snp6938281	11	4413391	6.71×10^-11	FOXP1	MITF	Intergenic
snp6938282	11	4413427	3.24×10^-11	FOXP1	MITF	Intergenic
snp6938283	11	4413434	3.86×10^-11	FOXP1	MITF	Intergenic
snp6938286	11	4413602	2.15×10^-10	FOXP1	MITF	Intergenic
snp6938290	11	4413839	1.71×10^-10	FOXP1	MITF	Intergenic
snp6938293	11	4413872	3.26×10^-10	FOXP1	MITF	Intergenic
snp6938294	11	4413897	5.13×10^-10	FOXP1	MITF	Intergenic
snp6938295	11	4413921	1.16×10^-10	FOXP1	MITF	Intergenic
snp6938296	11	4413939	2.71×10^-10	FOXP1	MITF	Intergenic
snp6938297	11	4413940	2.71×10^-10	FOXP1	MITF	Intergenic
snp6938312	11	4414098	5.39×10^-10	FOXP1	MITF	Intergenic
snp6938313	11	4414122	5.39×10^-10	FOXP1	MITF	Intergenic
snp6938314	11	4414133	8.21×10^-11	FOXP1	MITF	Intergenic
snp6938315	11	4414136	2.22×10^-10	FOXP1	MITF	Intergenic
snp6938317	11	4414150	1.54×10^-14	FOXP1	MITF	Intergenic
snp6938319	11	4414168	5.16×10^-16	FOXP1	MITF	Intergenic
snp6938320	11	4414173	8.78×10^-11	FOXP1	MITF	Intergenic
snp6938325	11	4414314	3.96×10^-11	FOXP1	MITF	Intergenic
snp6938326	11	4414345	1.08×10^-10	FOXP1	MITF	Intergenic
snp6938328	11	4414355	3.27×10^-11	FOXP1	MITF	Intergenic
snp6938329	11	4414374	7.39×10^-11	FOXP1	MITF	Intergenic
snp6938339	11	4414664	1.44×10^-12	FOXP1	MITF	Intergenic
snp6938340	11	4414665	6.21×10^-13	FOXP1	MITF	Intergenic
snp6938341	11	4414673	7.74×10^-12	FOXP1	MITF	Intergenic
snp6938351	11	4415337	1.46×10^-11	FOXP1	MITF	Intergenic
snp6938428	11	4416958	2.92×10^-11	FOXP1	MITF	Intergenic
snp6938429	11	4416959	1.88×10^-10	FOXP1	MITF	Intergenic
snp6938472	11	4418529	1.53×10^-10	FOXP1	MITF	Intergenic
snp6938840	11	4435735	1.04×10^-10	FOXP1	MITF	Intergenic
snp6938898	11	4438346	1.2×10^-10	FOXP1	MITF	Intergenic
snp6938970	11	4441174	5.69×10^-10	FOXP1	MITF	Intergenic
snp6939021	11	4442220	4.99×10^-14	FOXP1	MITF	Intergenic
snp6939023	11	4442245	3.32×10^-10	FOXP1	MITF	Intergenic
snp6939043	11	4442507	5.16×10^-11	FOXP1	MITF	Intergenic
snp6939051	11	4442591	8.23×10^-16	FOXP1	MITF	Intergenic
snp6939083	11	4443493	2.06×10^-15	FOXP1	MITF	Intergenic
snp6939147	11	4444606	2.68×10^-11	MITF		Intron
snp6939989	11	4481324	2.35×10^-15	MITF		Intron
snp6939994	11	4481394	5.47×10^-14	MITF		Intron
snp6939996	11	4481425	4.25×10^-16	MITF		Intron
snp6939997	11	4481447	1.33×10^-13	MITF		Intron
snp6939998	11	4481460	7.25×10^-14	MITF		Intron
snp6939999	11	4481461	6.77×10^-14	MITF		Intron
snp6940000	11	4481493	1.42×10^-13	MITF		Intron
snp6940002	11	4481572	1.03×10^-12	MITF		Intron
snp6940017	11	4482069	5.25×10^-15	MITF		Intron
snp6940021	11	4482114	6.61×10^-15	MITF		Intron
snp6940026	11	4482322	5.42×10^-13	MITF		Intron
snp6940027	11	4482323	1.16×10^-12	MITF		Intron
snp6940030	11	4482930	4.27×10^-14	MITF		Intron
snp6940038	11	4483255	1.38×10^-14	MITF		Intron
snp6940039	11	4483317	7.15×10^-14	MITF		Intron
snp6940040	11	4483318	1.96×10^-13	MITF		Intron
snp6940043	11	4483370	1.83×10^-14	MITF		Intron
snp6940047	11	4483719	4.16×10^-15	MITF		Intron
snp6940048	11	4483727	3.55×10^-15	MITF		Intron
snp6940059	11	4484022	5.94×10^-15	MITF		Intron
snp6940067	11	4484146	1.45×10^-14	MITF		Intron
snp6940068	11	4484147	1.73×10^-14	MITF		Intron
snp6940105	11	4486327	6.41×10^-13	MITF		Intron
snp6940119	11	4486582	1.09×10^-11	MITF		Intron
snp6940120	11	4486583	3.03×10^-12	MITF		Intron
snp6940121	11	4486663	1.24×10^-12	MITF		Intron
snp6940122	11	4486770	1.06×10^-11	MITF		Intron
snp6940138	11	4487473	1.94×10^-12	MITF		Intron
snp6940140	11	4487501	1.92×10^-12	MITF		Intron
snp6940160	11	4487900	2.16×10^-11	MITF		Intron
snp6940161	11	4487904	3.91×10^-11	MITF		Intron
snp6940164	11	4487936	2.79×10^-12	MITF		Intron
snp6940167	11	4487983	1.62×10^-11	MITF		Intron
snp6940168	11	4487986	1.29×10^-11	MITF		Intron
snp6940177	11	4488862	1.2×10^-12	MITF		Intron
snp6940178	11	4489014	5.45×10^-13	MITF		Intron
snp6940182	11	4489183	2.17×10^-12	MITF		Intron
snp6940188	11	4489293	7.18×10^-13	MITF		Intron
snp6940200	11	4490359	1.77×10^-12	MITF		Intron
snp6941268	11	4545006	1.74×10^-12	MITF		Intron
snp6941317	11	4546307	6.46×10^-14	MITF		Intron
snp6941318	11	4546319	4.99×10^-13	MITF		Intron
snp6941319	11	4546339	1.56×10^-14	MITF		Intron
snp6941558	11	4560820	1.07×10^-11	MITF		Intron
snp6941593	11	4561748	3.4×10^-10	MITF		Intron
snp6941658	11	4566910	5.34×10^-12	MITF		Intron
snp6941660	11	4566942	9.97×10^-11	MITF		Intron
snp6941661	11	4566950	1.86×10^-14	MITF		Intron
snp6941667	11	4567053	3.04×10^-10	MITF		Intron
snp6941668	11	4567146	1.93×10^-11	MITF		Intron
snp6941681	11	4567952	1.74×10^-12	MITF		Intron
snp6941911	11	4589301	4.5×10^-11	MITF		Intron
snp6941912	11	4589311	1.16×10^-11	MITF		Intron
snp6942495	11	4620010	2.92×10^-10	MITF		Intron
snp6943760	11	4677856	2.38×10^-10	Frmd4b		Intron
snp6943790	11	4678902	6.63×10^-10	Frmd4b		Intron
snp6945182	11	4770288	5.42×10^-14	Frmd4b		Intron
snp6945200	11	4770643	2.99×10^-15	Frmd4b		Intron
snp6945203	11	4770682	1.06×10^-11	Frmd4b		Intron
snp6945204	11	4770700	2.86×10^-14	Frmd4b		Intron
snp6945205	11	4770703	3.81×10^-13	Frmd4b		Intron
snp6945206	11	4770708	5.95×10^-13	Frmd4b		Intron
snp6945212	11	4770794	1.07×10^-12	Frmd4b		Intron
snp6945215	11	4771233	1.71×10^-13	Frmd4b		Intron
snp6945226	11	4773261	1.48×10^-10	Frmd4b		Intron
snp6945230	11	4773954	1.78×10^-12	Frmd4b		Intron
snp6945233	11	4774134	3.53×10^-13	Frmd4b		Intron
snp6945234	11	4774135	3.53×10^-13	Frmd4b		Intron
snp6945235	11	4774136	1.08×10^-13	Frmd4b		Intron
snp6945249	11	4774940	1.57×10^-12	Frmd4b		Intron
snp6945255	11	4775276	2.69×10^-13	Frmd4b		Intron
snp6945277	11	4776059	4.77×10^-12	Frmd4b		Intron
snp6945486	11	4799595	4.39×10^-10	Frmd4b	UBA3	Intergenic
snp6945489	11	4800152	3.52×10^-10	Frmd4b	UBA3	Intergenic
snp6945490	11	4800214	8.19×10^-11	Frmd4b	UBA3	Intergenic
snp6945491	11	4800529	2.7×10^-12	Frmd4b	UBA3	Intergenic
snp6945492	11	4800625	6.05×10^-10	Frmd4b	UBA3	Intergenic
snp6945493	11	4800680	5.53×10^-11	Frmd4b	UBA3	Intergenic
snp6945498	11	4801057	6.93×10^-10	Frmd4b	UBA3	Intergenic
snp6945505	11	4802683	1.9×10^-11	Frmd4b	UBA3	Intergenic
snp6945506	11	4802690	3.22×10^-11	Frmd4b	UBA3	Intergenic
snp6945514	11	4804301	5.44×10^-11	Frmd4b	UBA3	Intergenic
snp6945515	11	4804739	2.48×10^-10	Frmd4b	UBA3	Intergenic
snp6945516	11	4804760	2.21×10^-11	Frmd4b	UBA3	Intergenic
snp6945517	11	4804766	2×10^-10	Frmd4b	UBA3	Intergenic
snp6945520	11	4805374	1.12×10^-12	Frmd4b	UBA3	Intergenic
snp6945521	11	4805597	7.32×10^-11	Frmd4b	UBA3	Intergenic
snp6945530	11	4807043	2.09×10^-10	Frmd4b	UBA3	Intergenic
snp6945531	11	4807046	1.58×10^-10	Frmd4b	UBA3	Intergenic
snp6945532	11	4807223	1.65×10^-10	Frmd4b	UBA3	Intergenic
snp6945533	11	4807274	1.54×10^-10	Frmd4b	UBA3	Intergenic
snp6945534	11	4808098	6.69×10^-10	Frmd4b	UBA3	Intergenic
snp6945536	11	4808305	1.72×10^-10	Frmd4b	UBA3	Intergenic
snp6945538	11	4808446	4.79×10^-10	Frmd4b	UBA3	Intergenic
snp6945539	11	4808460	5.95×10^-10	Frmd4b	UBA3	Intergenic
snp6945545	11	4808715	1.2×10^-10	Frmd4b	UBA3	Intergenic
snp6945549	11	4809302	2.66×10^-10	Frmd4b	UBA3	Intergenic
snp6945552	11	4809518	2.47×10^-10	Frmd4b	UBA3	Intergenic
snp6945553	11	4809574	1.1×10^-10	Frmd4b	UBA3	Intergenic
snp6945555	11	4809664	1.78×10^-11	Frmd4b	UBA3	Intergenic
snp6945566	11	4811472	1.02×10^-10	Frmd4b	UBA3	Intergenic
snp6945568	11	4811582	7.76×10^-10	Frmd4b	UBA3	Intergenic
snp6945588	11	4813624	4.28×10^-14	Frmd4b	UBA3	Intergenic
snp6945602	11	4814133	1.56×10^-10	Frmd4b	UBA3	Intergenic
snp6945603	11	4814154	2.67×10^-10	Frmd4b	UBA3	Intergenic
snp6945604	11	4814181	9.46×10^-11	Frmd4b	UBA3	Intergenic
snp6945605	11	4814394	8.22×10^-11	Frmd4b	UBA3	Intergenic
snp6945606	11	4814409	2.47×10^-11	Frmd4b	UBA3	Intergenic
snp6945607	11	4814553	1.19×10^-10	Frmd4b	UBA3	Intergenic
snp6945613	11	4814675	1.47×10^-12	Frmd4b	UBA3	Intergenic
snp6945615	11	4814682	1.3×10^-12	Frmd4b	UBA3	Intergenic
snp6945622	11	4815540	1.45×10^-10	Frmd4b	UBA3	Intergenic
snp6945625	11	4815741	1.04×10^-10	Frmd4b	UBA3	Intergenic
snp6945651	11	4818118	6.88×10^-10	Frmd4b	UBA3	Intergenic
snp6945655	11	4818239	4.72×10^-11	Frmd4b	UBA3	Intergenic
snp6945658	11	4819018	1.25×10^-10	Frmd4b	UBA3	Intergenic
snp6945661	11	4819128	2.9×10^-10	Frmd4b	UBA3	Intergenic
snp6945668	11	4819630	2.25×10^-11	Frmd4b	UBA3	Intergenic
snp6945669	11	4819639	3.19×10^-11	Frmd4b	UBA3	Intergenic
snp6945670	11	4819640	1.4×10^-10	Frmd4b	UBA3	Intergenic
snp6945682	11	4820724	2.44×10^-10	Frmd4b	UBA3	Intergenic
snp6945692	11	4821244	1.42×10^-12	Frmd4b	UBA3	Intergenic
snp6945696	11	4821602	2.9×10^-10	Frmd4b	UBA3	Intergenic
snp6945700	11	4821887	1.23×10^-11	Frmd4b	UBA3	Intergenic
snp6945709	11	4823319	1.57×10^-10	Frmd4b	UBA3	Intergenic
snp6945749	11	4824401	1.09×10^-10	Frmd4b	UBA3	Intergenic
snp6945752	11	4824503	5.47×10^-11	Frmd4b	UBA3	Intergenic
snp6945770	11	4825292	7.92×10^-11	Frmd4b	UBA3	Intergenic
snp6945771	11	4825395	7.82×10^-10	Frmd4b	UBA3	Intergenic
snp6945772	11	4825402	1.73×10^-11	Frmd4b	UBA3	Intergenic
snp6945795	11	4827464	6.33×10^-10	Frmd4b	UBA3	Intergenic
snp6945800	11	4828067	2.28×10^-10	Frmd4b	UBA3	Intergenic
snp6945802	11	4828162	3.3×10^-10	Frmd4b	UBA3	Intergenic
snp6945808	11	4829079	9.74×10^-11	Frmd4b	UBA3	Intergenic
snp6945809	11	4829155	6.42×10^-10	Frmd4b	UBA3	Intergenic
snp6945810	11	4829163	3.58×10^-12	Frmd4b	UBA3	Intergenic
snp6945812	11	4829247	5.56×10^-11	Frmd4b	UBA3	Intergenic
snp6945813	11	4829273	1.05×10^-11	Frmd4b	UBA3	Intergenic
snp6945817	11	4829567	1.83×10^-10	Frmd4b	UBA3	Intergenic
snp6947257	11	5000556	1.36×10^-12	Frmd4b	UBA3	Intergenic
snp6947260	11	5001375	3.75×10^-11	Frmd4b	UBA3	Intergenic
snp6947261	11	5001376	4.56×10^-11	Frmd4b	UBA3	Intergenic
snp6947264	11	5001487	5.09×10^-11	Frmd4b	UBA3	Intergenic
snp6947265	11	5001497	7.14×10^-16	Frmd4b	UBA3	Intergenic
snp6947344	11	5001760	1.56×10^-11	Frmd4b	UBA3	Intergenic
snp6947350	11	5002080	1.08×10^-10	Frmd4b	UBA3	Intergenic
snp6947352	11	5002105	6.37×10^-11	Frmd4b	UBA3	Intergenic
snp6947353	11	5002107	3.65×10^-10	Frmd4b	UBA3	Intergenic
snp6947361	11	5003190	4.8×10^-11	Frmd4b	UBA3	Intergenic
snp6947367	11	5003737	3.8×10^-11	Frmd4b	UBA3	Intergenic
snp6947369	11	5004112	2.77×10^-10	Frmd4b	UBA3	Intergenic
snp6947374	11	5004305	1.35×10^-12	Frmd4b	UBA3	Intergenic
snp6947375	11	5004319	6.02×10^-12	Frmd4b	UBA3	Intergenic
snp6947381	11	5005671	7.45×10^-13	Frmd4b	UBA3	Intergenic
snp6947384	11	5006123	4.69×10^-15	Frmd4b	UBA3	Intergenic
snp6947391	11	5006530	6.48×10^-13	Frmd4b	UBA3	Intergenic
snp6947396	11	5006608	3.24×10^-15	Frmd4b	UBA3	Intergenic
snp6947404	11	5006801	1.68×10^-14	Frmd4b	UBA3	Intergenic
snp6947409	11	5007019	5.58×10^-10	Frmd4b	UBA3	Intergenic
snp6947416	11	5007509	6.26×10^-12	Frmd4b	UBA3	Intergenic
snp6947430	11	5007828	1.13×10^-13	Frmd4b	UBA3	Intergenic
snp6947434	11	5007922	1.99×10^-11	Frmd4b	UBA3	Intergenic
snp6947439	11	5008119	6.98×10^-11	Frmd4b	UBA3	Intergenic
snp6947448	11	5009002	2.6×10^-11	Frmd4b	UBA3	Intergenic
snp6947450	11	5009219	3.04×10^-15	Frmd4b	UBA3	Intergenic
snp6947482	11	5010281	5.6×10^-11	Frmd4b	UBA3	Intergenic
snp6947489	11	5010542	9.49×10^-11	Frmd4b	UBA3	Intergenic
snp6947490	11	5010567	3.96×10^-12	Frmd4b	UBA3	Intergenic
snp6947492	11	5010575	1.16×10^-11	Frmd4b	UBA3	Intergenic
snp6947493	11	5010591	7.98×10^-11	Frmd4b	UBA3	Intergenic
snp6947494	11	5010601	2.04×10^-10	Frmd4b	UBA3	Intergenic
snp6947500	11	5010693	4.86×10^-11	Frmd4b	UBA3	Intergenic
snp6947501	11	5010718	2.82×10^-11	Frmd4b	UBA3	Intergenic
snp6947502	11	5010751	3.2×10^-10	Frmd4b	UBA3	Intergenic
snp6947503	11	5010793	3.22×10^-10	Frmd4b	UBA3	Intergenic
snp6947504	11	5010794	1.55×10^-10	Frmd4b	UBA3	Intergenic
snp6947505	11	5010799	1.01×10^-10	Frmd4b	UBA3	Intergenic
snp6947506	11	5010807	4.76×10^-10	Frmd4b	UBA3	Intergenic
snp6947507	11	5010813	9.51×10^-11	Frmd4b	UBA3	Intergenic
snp6947508	11	5010817	9.51×10^-11	Frmd4b	UBA3	Intergenic
snp6947509	11	5010820	1.33×10^-10	Frmd4b	UBA3	Intergenic
snp6947510	11	5010847	5.93×10^-11	Frmd4b	UBA3	Intergenic
snp6947512	11	5010871	5.05×10^-10	Frmd4b	UBA3	Intergenic
snp6947515	11	5010921	4.48×10^-10	Frmd4b	UBA3	Intergenic
snp6947517	11	5010966	4.09×10^-11	Frmd4b	UBA3	Intergenic
snp6947518	11	5010985	2.84×10^-11	Frmd4b	UBA3	Intergenic
snp6947519	11	5011010	1.99×10^-12	Frmd4b	UBA3	Intergenic
snp6947520	11	5011019	2.9×10^-12	Frmd4b	UBA3	Intergenic
snp6947521	11	5011036	2×10^-12	Frmd4b	UBA3	Intergenic
snp6947522	11	5011048	4.62×10^-12	Frmd4b	UBA3	Intergenic
snp6947541	11	5012454	7.42×10^-11	Frmd4b	UBA3	Intergenic
snp6947544	11	5013214	1.44×10^-12	Frmd4b	UBA3	Intergenic
snp6947553	11	5014104	6.81×10^-10	Frmd4b	UBA3	Intergenic
snp6947578	11	5014782	9.5×10^-13	Frmd4b	UBA3	Intergenic
snp6947598	11	5015900	3.46×10^-10	Frmd4b	UBA3	Intergenic
snp6947602	11	5015922	3.35×10^-13	Frmd4b	UBA3	Intergenic
snp6947604	11	5016079	3.25×10^-10	Frmd4b	UBA3	Intergenic
snp6947618	11	5017977	3.7×10^-10	Frmd4b	UBA3	Intergenic
snp6947620	11	5018083	2×10^-10	Frmd4b	UBA3	Intergenic
snp6947622	11	5018406	1.73×10^-10	Frmd4b	UBA3	Intergenic
snp6947645	11	5020388	9.05×10^-11	UBA3		Intron
snp6947646	11	5020530	5.28×10^-11	UBA3		Intron
snp6947647	11	5020541	2.12×10^-10	UBA3		Intron
snp6947648	11	5020549	3.68×10^-11	UBA3		Intron
snp6947649	11	5020554	5.15×10^-12	UBA3		Intron
snp6947650	11	5020557	2.94×10^-12	UBA3		Intron
snp6947651	11	5020558	2.12×10^-12	UBA3		Intron
snp6947652	11	5020633	5.37×10^-11	UBA3		Intron
snp6947654	11	5020687	3.19×10^-12	UBA3		Intron
snp6947655	11	5020921	1.48×10^-14	UBA3		Intron
snp6947657	11	5021059	2.39×10^-12	UBA3		Intron
snp6947658	11	5021139	1.7×10^-14	UBA3		Intron
snp6947659	11	5021141	9.59×10^-15	UBA3		Intron
snp6947660	11	5021167	5.07×10^-11	UBA3		Intron
snp6947661	11	5021181	4.19×10^-12	UBA3		Intron
snp6947662	11	5021232	1.02×10^-12	UBA3		Intron
snp6947664	11	5021327	1.03×10^-10	UBA3		Intron
snp6947669	11	5021656	7.75×10^-12	UBA3		Intron
snp6948657	11	5086741	6.5×10^-10	UBA3	TMF1	Intergenic
snp6948658	11	5086802	2.49×10^-12	UBA3	TMF1	Intergenic
snp6948659	11	5086929	7.82×10^-11	UBA3	TMF1	Intergenic
snp6948660	11	5086992	2.45×10^-10	UBA3	TMF1	Intergenic
snp6948673	11	5088099	7.94×10^-11	UBA3	TMF1	Intergenic
snp6948717	11	5090735	4.88×10^-10	UBA3	TMF1	Intergenic
snp6948730	11	5091470	3.97×10^-14	UBA3	TMF1	Intergenic
snp6948731	11	5091476	1.54×10^-12	UBA3	TMF1	Intergenic
snp6949495	11	5140101	9.1×10^-11	TMF1		Intron
snp6949497	11	5140107	2.89×10^-12	TMF1		Intron
snp6949523	11	5141178	9.13×10^-11	TMF1	EOGT	Intergenic
snp6949525	11	5141227	3×10^-10	TMF1	EOGT	Intergenic
snp6949527	11	5141418	4.89×10^-10	TMF1	EOGT	Intergenic
snp6949538	11	5142363	1.1×10^-10	TMF1	EOGT	Intergenic
snp6949553	11	5142934	3.41×10^-10	EOGT		Intron
snp6949554	11	5142954	2.72×10^-10	EOGT		Intron
snp6949599	11	5146651	1.97×10^-10	EOGT		Intron
snp6949600	11	5147044	8.67×10^-13	EOGT		Intron
snp6949604	11	5147288	4×10^-10	EOGT		Intron
snp6949605	11	5147318	2.16×10^-10	EOGT		Intron
snp6949609	11	5147678	2.39×10^-11	EOGT		Intron
snp6949620	11	5147903	2.82×10^-10	EOGT		Intron
snp6949621	11	5147911	4.4×10^-12	EOGT		Intron
snp6949628	11	5148050	2.41×10^-10	EOGT		Intron
snp6949633	11	5148106	1.23×10^-10	EOGT		Intron
snp6949641	11	5148386	1.99×10^-11	EOGT		Intron
snp6949645	11	5148475	2.61×10^-11	EOGT	FAM19A4	Intergenic
snp6949647	11	5148489	6.78×10^-11	EOGT	FAM19A4	Intergenic
snp6949655	11	5148742	3.27×10^-12	EOGT	FAM19A4	Intergenic
snp6949658	11	5148945	7.36×10^-10	EOGT	FAM19A4	Intergenic
snp6949661	11	5149286	3.8×10^-13	EOGT	FAM19A4	Intergenic
snp6949681	11	5149826	5.06×10^-11	EOGT	FAM19A4	Intergenic
snp6949706	11	5151788	1.46×10^-12	EOGT	FAM19A4	Intergenic
snp6949707	11	5151872	7.85×10^-11	EOGT	FAM19A4	Intergenic
snp6949710	11	5152091	2.94×10^-10	EOGT	FAM19A4	Intergenic
snp6949712	11	5152191	1.23×10^-11	EOGT	FAM19A4	Intergenic
snp6949720	11	5152495	4.82×10^-11	EOGT	FAM19A4	Intergenic
snp6949721	11	5152496	2.95×10^-13	EOGT	FAM19A4	Intergenic
snp6949722	11	5152527	1.83×10^-13	EOGT	FAM19A4	Intergenic
snp6949725	11	5152567	4.43×10^-13	EOGT	FAM19A4	Intergenic
snp6949735	11	5153025	2.37×10^-12	EOGT	FAM19A4	Intergenic
snp6949736	11	5153028	6.3×10^-13	EOGT	FAM19A4	Intergenic
snp6949738	11	5153075	1.24×10^-14	EOGT	FAM19A4	Intergenic
snp6949739	11	5153114	1.61×10^-14	EOGT	FAM19A4	Intergenic
snp6949740	11	5153139	1.6×10^-14	EOGT	FAM19A4	Intergenic
snp6949742	11	5153164	2.48×10^-13	EOGT	FAM19A4	Intergenic
snp6949746	11	5153893	1.88×10^-13	EOGT	FAM19A4	Intergenic
snp6949751	11	5153978	5.83×10^-12	EOGT	FAM19A4	Intergenic
snp6949752	11	5153986	5.67×10^-13	EOGT	FAM19A4	Intergenic
snp6949753	11	5153995	1.43×10^-13	EOGT	FAM19A4	Intergenic
snp6949762	11	5154846	7.48×10^-13	EOGT	FAM19A4	Intergenic
snp6949764	11	5154995	1.25×10^-13	EOGT	FAM19A4	Intergenic
snp6949767	11	5155224	3.45×10^-10	EOGT	FAM19A4	Intergenic
snp6949768	11	5155587	4.14×10^-12	EOGT	FAM19A4	Intergenic
snp6949774	11	5157817	6.96×10^-13	FAM19A4		Intron
snp6949775	11	5157950	1.34×10^-12	FAM19A4		Intron
snp6949778	11	5160008	3.06×10^-14	FAM19A4		Intron
snp6949785	11	5160711	1.82×10^-11	FAM19A4		Intron
snp6949786	11	5160748	2.91×10^-12	FAM19A4		Intron
snp6949805	11	5161806	1.07×10^-12	FAM19A4		Intron
snp6949806	11	5161813	1.97×10^-11	FAM19A4		Intron
snp6949820	11	5162905	1.17×10^-11	FAM19A4		Intron
snp6949822	11	5163272	3.23×10^-13	FAM19A4		Intron
snp6949823	11	5163604	2.2×10^-11	FAM19A4		Intron
snp6949825	11	5164228	7.64×10^-12	FAM19A4		Intron
snp6949826	11	5164327	7.23×10^-10	FAM19A4		Intron
snp6949844	11	5165790	4.14×10^-12	FAM19A4		Intron
snp6949850	11	5166624	7.89×10^-10	FAM19A4		Intron
snp6949855	11	5167356	4.26×10^-17	FAM19A4		Intron
snp6949863	11	5167628	3.25×10^-10	FAM19A4		Intron
snp6949864	11	5167631	7.62×10^-10	FAM19A4		Intron
snp6949865	11	5167659	3.75×10^-10	FAM19A4		Intron
snp6949866	11	5167676	3.13×10^-10	FAM19A4		Intron
snp6949874	11	5168543	9.04×10^-16	FAM19A4		Intron
snp6949876	11	5168931	7.43×10^-18	FAM19A4		Intron
snp6949877	11	5168956	3.97×10^-18	FAM19A4		Intron
snp6949878	11	5169139	8.26×10^-18	FAM19A4		Intron
snp6949879	11	5169241	9.16×10^-17	FAM19A4		Intron
snp6949880	11	5169305	3.62×10^-16	FAM19A4		Intron
snp6949881	11	5169309	2.14×10^-16	FAM19A4		Intron
snp6949882	11	5169467	3.55×10^-16	FAM19A4		Intron
snp6949883	11	5169469	1.1×10^-15	FAM19A4		Intron
snp6949884	11	5169643	2.03×10^-16	FAM19A4		Intron
snp6949887	11	5169912	2.92×10^-16	FAM19A4		Intron
snp6949888	11	5170232	1.97×10^-14	FAM19A4		Intron
snp6949890	11	5171150	1.52×10^-15	FAM19A4		Intron
snp6949896	11	5172090	7.13×10^-16	FAM19A4		Intron
snp6949900	11	5172788	3.55×10^-18	FAM19A4		Intron
snp6949904	11	5173446	1.75×10^-15	FAM19A4		Intron
snp6949906	11	5173529	1.59×10^-15	FAM19A4		Intron
snp6949909	11	5173833	1.91×10^-16	FAM19A4		Intron
snp6949914	11	5174317	2.75×10^-10	FAM19A4		Intron
snp6949917	11	5174483	1.76×10^-17	FAM19A4		Intron
snp6949927	11	5175553	3.32×10^-16	FAM19A4		Intron
snp6949931	11	5175931	1.22×10^-15	FAM19A4		Intron
snp6949932	11	5176051	1.58×10^-16	FAM19A4		Intron
snp6949934	11	5176230	5.4×10^-18	FAM19A4		Intron
snp6949935	11	5176393	2.99×10^-19	FAM19A4		Intron
snp6949937	11	5176818	3.28×10^-18	FAM19A4		Intron
snp6949938	11	5176821	1.56×10^-17	FAM19A4		Intron
snp6949939	11	5176963	2.07×10^-16	FAM19A4		Intron
snp6949940	11	5176985	1.69×10^-16	FAM19A4		Intron
snp6949942	11	5177267	1.1×10^-14	FAM19A4		Intron
snp6949943	11	5177339	1.7×10^-15	FAM19A4		Intron
snp6949944	11	5177356	3.34×10^-15	FAM19A4		Intron
snp6949945	11	5177460	1.87×10^-16	FAM19A4		Intron
snp6949946	11	5177588	5.24×10^-17	FAM19A4		Intron
snp6949947	11	5177608	2.32×10^-16	FAM19A4		Intron
snp6949948	11	5177898	1.48×10^-19	FAM19A4		Intron
snp6949950	11	5178014	3.73×10^-17	FAM19A4		Intron
snp6949951	11	5178088	3.15×10^-16	FAM19A4		Intron
snp6949953	11	5178199	2.97×10^-17	FAM19A4		Intron
snp6949954	11	5178241	3.09×10^-17	FAM19A4		Intron
snp6949961	11	5178650	4.32×10^-19	FAM19A4		Intron
snp6949962	11	5178655	3.38×10^-18	FAM19A4		Intron
snp6949968	11	5180215	2.04×10^-18	FAM19A4		Intron
snp6949969	11	5180535	9.18×10^-18	FAM19A4		Intron
snp6949973	11	5181765	4.06×10^-16	FAM19A4		Intron
snp6949976	11	5182205	6.85×10^-17	FAM19A4		Intron
snp6949977	11	5182310	3.78×10^-17	FAM19A4		Intron
snp6949978	11	5182444	1.67×10^-16	FAM19A4		Intron
snp6949979	11	5182594	6.6×10^-16	FAM19A4		Intron
snp6949981	11	5182872	1.07×10^-13	FAM19A4		Intron
snp6949982	11	5182979	7.15×10^-14	FAM19A4		Intron
snp6949983	11	5183041	7.8×10^-16	FAM19A4		Intron
snp6949984	11	5183180	4.32×10^-15	FAM19A4		Intron
snp6949985	11	5183485	4.64×10^-17	FAM19A4		Intron
snp6949986	11	5183780	1.26×10^-17	FAM19A4		Intron
snp6949987	11	5184377	2.52×10^-13	FAM19A4		Intron
snp6949989	11	5184543	1.29×10^-15	FAM19A4		Intron
snp6949990	11	5184566	1.29×10^-13	FAM19A4		Intron
snp6949993	11	5184595	4×10^-14	FAM19A4		Intron
snp6949994	11	5184601	1.22×10^-15	FAM19A4		Intron
snp6949995	11	5184624	1.66×10^-15	FAM19A4		Intron
snp6949999	11	5185433	4.54×10^-20	FAM19A4		Intron
snp6950000	11	5185469	1.24×10^-14	FAM19A4		Intron
snp6950004	11	5185723	1.87×10^-17	FAM19A4		Intron
snp6950007	11	5185966	3.19×10^-18	FAM19A4		Intron
snp6950008	11	5186072	3.5×10^-19	FAM19A4		Intron
snp6950009	11	5186110	5.7×10^-16	FAM19A4		Intron
snp6950011	11	5186270	7.02×10^-10	FAM19A4		Intron
snp6950012	11	5186274	5.21×10^-18	FAM19A4		Intron
snp6950013	11	5186296	1.36×10^-18	FAM19A4		Intron
snp6950014	11	5186376	1.17×10^-16	FAM19A4		Intron
snp6950015	11	5186422	6.19×10^-17	FAM19A4		Intron
snp6950025	11	5188517	2.39×10^-19	FAM19A4		Intron
snp6950047	11	5189569	2.35×10^-17	FAM19A4		Intron
snp6950048	11	5189583	7.34×10^-17	FAM19A4		Intron
snp6950054	11	5189878	1.38×10^-13	FAM19A4		Intron
snp6950055	11	5189883	1.38×10^-13	FAM19A4		Intron
snp6950064	11	5190556	2.45×10^-13	FAM19A4		Intron
snp6950068	11	5190845	5.6×10^-14	FAM19A4		Intron
snp6950087	11	5192400	3.62×10^-10	FAM19A4		Intron
snp6950108	11	5193285	1.54×10^-10	FAM19A4		Intron
snp6950110	11	5193545	1.43×10^-12	FAM19A4		Intron
snp6950119	11	5194059	1.49×10^-11	FAM19A4		Intron
snp6950123	11	5194409	5.71×10^-14	FAM19A4		Intron
snp6950127	11	5194610	5.3×10^-13	FAM19A4		Intron
snp6950130	11	5194734	8.19×10^-11	FAM19A4		Intron
snp6950136	11	5195114	4.7×10^-12	FAM19A4		Intron
snp6950138	11	5195564	5.49×10^-12	FAM19A4		Intron
snp6950141	11	5195976	3.07×10^-11	FAM19A4		Intron
snp6950142	11	5196008	2.72×10^-10	FAM19A4		Intron
snp6950145	11	5196224	3.41×10^-11	FAM19A4		Intron
snp6950147	11	5196278	7.35×10^-11	FAM19A4		Intron
snp6950148	11	5196289	3.81×10^-14	FAM19A4		Intron
snp6950150	11	5196647	3.35×10^-11	FAM19A4	Fam19a1	Intergenic
snp6950152	11	5196657	9.06×10^-11	FAM19A4	Fam19a1	Intergenic
snp6950153	11	5196661	1.02×10^-10	FAM19A4	Fam19a1	Intergenic
snp6950154	11	5196684	4.12×10^-11	FAM19A4	Fam19a1	Intergenic
snp6950155	11	5196701	1.03×10^-10	FAM19A4	Fam19a1	Intergenic
snp6950156	11	5196720	9.21×10^-11	FAM19A4	Fam19a1	Intergenic
snp6950158	11	5196780	6.48×10^-12	FAM19A4	Fam19a1	Intergenic
snp6950159	11	5196919	5.43×10^-14	FAM19A4	Fam19a1	Intergenic
snp6950164	11	5197121	6.17×10^-12	FAM19A4	Fam19a1	Intergenic
snp6950165	11	5197122	2.9×10^-12	FAM19A4	Fam19a1	Intergenic
snp6950172	11	5197190	4.99×10^-11	FAM19A4	Fam19a1	Intergenic
snp6950176	11	5197410	3.09×10^-14	FAM19A4	Fam19a1	Intergenic
snp6950177	11	5197415	6.83×10^-14	FAM19A4	Fam19a1	Intergenic
snp6950179	11	5197455	2.85×10^-13	FAM19A4	Fam19a1	Intergenic
snp6950180	11	5197499	4.04×10^-14	FAM19A4	Fam19a1	Intergenic
snp6950188	11	5197671	3.21×10^-10	FAM19A4	Fam19a1	Intergenic
snp6950189	11	5197674	1.94×10^-13	FAM19A4	Fam19a1	Intergenic
snp6950190	11	5197706	7.21×10^-10	FAM19A4	Fam19a1	Intergenic
snp6950192	11	5197730	3.19×10^-10	FAM19A4	Fam19a1	Intergenic
snp6950193	11	5197789	3.43×10^-10	FAM19A4	Fam19a1	Intergenic
snp6950196	11	5198075	4.68×10^-12	FAM19A4	Fam19a1	Intergenic
snp6950197	11	5198126	5.07×10^-10	FAM19A4	Fam19a1	Intergenic
snp6950198	11	5198160	1.36×10^-10	FAM19A4	Fam19a1	Intergenic
snp6950199	11	5198161	1×10^-10	FAM19A4	Fam19a1	Intergenic
snp6950201	11	5198188	5.04×10^-15	FAM19A4	Fam19a1	Intergenic
snp6950203	11	5198191	2.64×10^-11	FAM19A4	Fam19a1	Intergenic
snp6950204	11	5198198	2.08×10^-14	FAM19A4	Fam19a1	Intergenic
snp6950206	11	5198219	1.04×10^-10	FAM19A4	Fam19a1	Intergenic
snp6950207	11	5198220	2.74×10^-10	FAM19A4	Fam19a1	Intergenic
snp6950209	11	5198231	6.5×10^-13	FAM19A4	Fam19a1	Intergenic
snp6950212	11	5198788	3.17×10^-14	FAM19A4	Fam19a1	Intergenic
snp6950217	11	5198926	3.54×10^-11	FAM19A4	Fam19a1	Intergenic
snp6950218	11	5198936	3.41×10^-11	FAM19A4	Fam19a1	Intergenic
snp6950219	11	5198940	1.4×10^-10	FAM19A4	Fam19a1	Intergenic
snp6950220	11	5198951	3.18×10^-10	FAM19A4	Fam19a1	Intergenic
snp6950221	11	5198975	3.26×10^-11	FAM19A4	Fam19a1	Intergenic
snp6950222	11	5198980	1.25×10^-11	FAM19A4	Fam19a1	Intergenic
snp6950223	11	5198998	3.33×10^-12	FAM19A4	Fam19a1	Intergenic
snp6950224	11	5199003	5.8×10^-11	FAM19A4	Fam19a1	Intergenic
snp6950225	11	5199009	1.11×10^-11	FAM19A4	Fam19a1	Intergenic
snp6950226	11	5199019	1.96×10^-11	FAM19A4	Fam19a1	Intergenic
snp6950227	11	5199110	1.7×10^-10	FAM19A4	Fam19a1	Intergenic
snp6950228	11	5199113	2.48×10^-10	FAM19A4	Fam19a1	Intergenic
snp6950229	11	5199299	1.42×10^-10	FAM19A4	Fam19a1	Intergenic
snp6950542	11	5221748	5.06×10^-15	FAM19A4	Fam19a1	Intergenic
snp6950543	11	5221750	1.82×10^-14	FAM19A4	Fam19a1	Intergenic
snp6950544	11	5221785	5.08×10^-16	FAM19A4	Fam19a1	Intergenic
snp6950546	11	5221808	1.03×10^-11	FAM19A4	Fam19a1	Intergenic
snp6950547	11	5221812	1.16×10^-14	FAM19A4	Fam19a1	Intergenic
snp6950548	11	5221813	1.03×10^-11	FAM19A4	Fam19a1	Intergenic
snp6950549	11	5221830	8.99×10^-15	FAM19A4	Fam19a1	Intergenic
snp6950550	11	5221835	3.72×10^-15	FAM19A4	Fam19a1	Intergenic
snp6950551	11	5221882	5.4×10^-11	FAM19A4	Fam19a1	Intergenic
snp6950552	11	5221937	7.11×10^-15	FAM19A4	Fam19a1	Intergenic
snp6950553	11	5221969	1.15×10^-15	FAM19A4	Fam19a1	Intergenic
snp6950554	11	5221990	1.38×10^-14	FAM19A4	Fam19a1	Intergenic
snp6950555	11	5221991	4.65×10^-11	FAM19A4	Fam19a1	Intergenic
snp6950558	11	5222143	7.35×10^-11	FAM19A4	Fam19a1	Intergenic
snp6950562	11	5222188	2.35×10^-16	FAM19A4	Fam19a1	Intergenic
snp6950563	11	5222235	3.53×10^-14	FAM19A4	Fam19a1	Intergenic
snp6950564	11	5222239	6.9×10^-15	FAM19A4	Fam19a1	Intergenic
snp6950575	11	5222657	2.07×10^-14	FAM19A4	Fam19a1	Intergenic
snp6950577	11	5222731	1.55×10^-10	FAM19A4	Fam19a1	Intergenic
snp6950583	11	5222966	2.75×10^-15	FAM19A4	Fam19a1	Intergenic
snp6950584	11	5222977	7.2×10^-15	FAM19A4	Fam19a1	Intergenic
snp6950588	11	5223083	1.02×10^-10	FAM19A4	Fam19a1	Intergenic
snp6950589	11	5223087	4.81×10^-10	FAM19A4	Fam19a1	Intergenic
snp6950590	11	5223089	4.81×10^-10	FAM19A4	Fam19a1	Intergenic
snp6950591	11	5223093	2.25×10^-10	FAM19A4	Fam19a1	Intergenic
snp6950593	11	5223170	1.57×10^-16	FAM19A4	Fam19a1	Intergenic
snp6950594	11	5223174	1.54×10^-12	FAM19A4	Fam19a1	Intergenic
snp6950595	11	5223254	9.12×10^-11	FAM19A4	Fam19a1	Intergenic
snp6950598	11	5223315	7.31×10^-16	FAM19A4	Fam19a1	Intergenic
snp6950602	11	5223451	7.25×10^-15	FAM19A4	Fam19a1	Intergenic
snp6950611	11	5223703	2.82×10^-16	FAM19A4	Fam19a1	Intergenic
snp6950612	11	5223723	4.36×10^-16	FAM19A4	Fam19a1	Intergenic
snp6950613	11	5223747	1.14×10^-11	FAM19A4	Fam19a1	Intergenic
snp6950620	11	5223900	6.7×10^-16	FAM19A4	Fam19a1	Intergenic
snp6950623	11	5224049	8.61×10^-11	FAM19A4	Fam19a1	Intergenic
snp6950624	11	5224060	8.58×10^-14	FAM19A4	Fam19a1	Intergenic
snp6950628	11	5224089	2.79×10^-16	FAM19A4	Fam19a1	Intergenic
snp6950630	11	5224141	8.57×10^-16	FAM19A4	Fam19a1	Intergenic
snp6950634	11	5224246	1.16×10^-15	FAM19A4	Fam19a1	Intergenic
snp6950635	11	5224247	5.98×10^-11	FAM19A4	Fam19a1	Intergenic
snp6950645	11	5224846	7.71×10^-12	FAM19A4	Fam19a1	Intergenic
snp6950647	11	5224920	6.26×10^-15	FAM19A4	Fam19a1	Intergenic
snp6950652	11	5225050	2.48×10^-10	FAM19A4	Fam19a1	Intergenic
snp6950659	11	5225331	2.1×10^-13	FAM19A4	Fam19a1	Intergenic
snp6950660	11	5225432	3.75×10^-15	FAM19A4	Fam19a1	Intergenic
snp6950668	11	5225819	1.81×10^-10	FAM19A4	Fam19a1	Intergenic
snp6950669	11	5225822	1.58×10^-10	FAM19A4	Fam19a1	Intergenic
snp6950671	11	5225892	8×10^-11	FAM19A4	Fam19a1	Intergenic
snp6950672	11	5225896	4.29×10^-11	FAM19A4	Fam19a1	Intergenic
snp6950673	11	5225923	6.8×10^-12	FAM19A4	Fam19a1	Intergenic
snp6950674	11	5225931	1.18×10^-11	FAM19A4	Fam19a1	Intergenic
snp6950675	11	5225937	2.66×10^-11	FAM19A4	Fam19a1	Intergenic
snp6950676	11	5225943	6.13×10^-11	FAM19A4	Fam19a1	Intergenic
snp6950677	11	5225955	5.17×10^-11	FAM19A4	Fam19a1	Intergenic
snp6950678	11	5225965	5.64×10^-11	FAM19A4	Fam19a1	Intergenic
snp6950679	11	5225966	5.77×10^-11	FAM19A4	Fam19a1	Intergenic
snp6950682	11	5226049	1.98×10^-16	FAM19A4	Fam19a1	Intergenic
snp6950684	11	5226084	5.56×10^-11	FAM19A4	Fam19a1	Intergenic
snp6950686	11	5226094	4.31×10^-11	FAM19A4	Fam19a1	Intergenic
snp6950690	11	5226140	1.59×10^-11	FAM19A4	Fam19a1	Intergenic
snp6950692	11	5226224	3.95×10^-15	FAM19A4	Fam19a1	Intergenic
snp6950693	11	5226225	2.18×10^-14	FAM19A4	Fam19a1	Intergenic
snp6950694	11	5226301	1.72×10^-14	FAM19A4	Fam19a1	Intergenic
snp6950695	11	5226321	7.82×10^-15	FAM19A4	Fam19a1	Intergenic
snp6950696	11	5226358	1.77×10^-14	FAM19A4	Fam19a1	Intergenic
snp6950697	11	5226388	1.57×10^-15	FAM19A4	Fam19a1	Intergenic
snp6950698	11	5226414	1.07×10^-15	FAM19A4	Fam19a1	Intergenic
snp6950699	11	5226466	2.02×10^-17	FAM19A4	Fam19a1	Intergenic
snp6950701	11	5226505	1.15×10^-14	FAM19A4	Fam19a1	Intergenic
snp6950702	11	5226525	2.6×10^-14	FAM19A4	Fam19a1	Intergenic
snp6950703	11	5226541	1.15×10^-14	FAM19A4	Fam19a1	Intergenic
snp6950704	11	5226556	4.51×10^-14	FAM19A4	Fam19a1	Intergenic
snp6950705	11	5226557	1.11×10^-14	FAM19A4	Fam19a1	Intergenic
snp6950706	11	5226564	2.9×10^-14	FAM19A4	Fam19a1	Intergenic
snp6950707	11	5226571	2.49×10^-15	FAM19A4	Fam19a1	Intergenic
snp6950708	11	5226575	2.53×10^-15	FAM19A4	Fam19a1	Intergenic
snp6950709	11	5226582	9.58×10^-15	FAM19A4	Fam19a1	Intergenic
snp6950710	11	5226745	3.37×10^-11	FAM19A4	Fam19a1	Intergenic
snp6950712	11	5227047	6.73×10^-10	FAM19A4	Fam19a1	Intergenic
snp6950713	11	5227251	7.87×10^-15	FAM19A4	Fam19a1	Intergenic
snp6950714	11	5227270	1.42×10^-14	FAM19A4	Fam19a1	Intergenic
snp6950715	11	5227279	2.99×10^-16	FAM19A4	Fam19a1	Intergenic
snp6950718	11	5227306	7.46×10^-16	FAM19A4	Fam19a1	Intergenic
snp6950719	11	5227307	1.65×10^-16	FAM19A4	Fam19a1	Intergenic
snp6950721	11	5227404	7.99×10^-17	FAM19A4	Fam19a1	Intergenic
snp6950722	11	5227429	1.1×10^-16	FAM19A4	Fam19a1	Intergenic
snp6950726	11	5227674	1.05×10^-10	FAM19A4	Fam19a1	Intergenic
snp6950728	11	5227688	2.46×10^-11	FAM19A4	Fam19a1	Intergenic
snp6950729	11	5227699	3.66×10^-10	FAM19A4	Fam19a1	Intergenic
snp6950731	11	5227747	5.82×10^-12	FAM19A4	Fam19a1	Intergenic
snp6950732	11	5227751	2.47×10^-10	FAM19A4	Fam19a1	Intergenic
snp6950747	11	5228198	1.17×10^-16	FAM19A4	Fam19a1	Intergenic
snp6950748	11	5228209	2.98×10^-15	FAM19A4	Fam19a1	Intergenic
snp6950749	11	5228245	2.31×10^-15	FAM19A4	Fam19a1	Intergenic
snp6950752	11	5228331	8.2×10^-14	FAM19A4	Fam19a1	Intergenic
snp6950756	11	5228538	3.75×10^-11	FAM19A4	Fam19a1	Intergenic
snp6950757	11	5228555	5.89×10^-14	FAM19A4	Fam19a1	Intergenic
snp6950758	11	5228564	2.5×10^-14	FAM19A4	Fam19a1	Intergenic
snp6950759	11	5228576	1.29×10^-10	FAM19A4	Fam19a1	Intergenic
snp6950760	11	5228748	5.19×10^-16	FAM19A4	Fam19a1	Intergenic
snp6950763	11	5228973	3.3×10^-10	FAM19A4	Fam19a1	Intergenic
snp6950768	11	5229711	1.94×10^-10	FAM19A4	Fam19a1	Intergenic
snp6950769	11	5229770	2.01×10^-15	FAM19A4	Fam19a1	Intergenic
snp6950770	11	5229801	9.21×10^-14	FAM19A4	Fam19a1	Intergenic
snp6950771	11	5229805	7.17×10^-10	FAM19A4	Fam19a1	Intergenic
snp6950773	11	5229870	5.32×10^-13	FAM19A4	Fam19a1	Intergenic
snp6950774	11	5229878	3.69×10^-12	FAM19A4	Fam19a1	Intergenic
snp6950776	11	5229890	4.95×10^-17	FAM19A4	Fam19a1	Intergenic
snp6950777	11	5229959	2.69×10^-10	FAM19A4	Fam19a1	Intergenic
snp6950778	11	5229964	1.07×10^-14	FAM19A4	Fam19a1	Intergenic
snp6950782	11	5230046	3.46×10^-12	FAM19A4	Fam19a1	Intergenic
snp6950784	11	5230049	5.93×10^-11	FAM19A4	Fam19a1	Intergenic
snp6950814	11	5230227	3.99×10^-12	FAM19A4	Fam19a1	Intergenic
snp6950815	11	5230231	6.44×10^-11	FAM19A4	Fam19a1	Intergenic
snp6950816	11	5230240	4.24×10^-12	FAM19A4	Fam19a1	Intergenic
snp6950818	11	5230465	1.43×10^-14	FAM19A4	Fam19a1	Intergenic
snp6950820	11	5230481	3.81×10^-17	FAM19A4	Fam19a1	Intergenic
snp6950821	11	5230501	4.36×10^-17	FAM19A4	Fam19a1	Intergenic
snp6950822	11	5230507	4.79×10^-16	FAM19A4	Fam19a1	Intergenic
snp6950826	11	5230586	6.52×10^-13	FAM19A4	Fam19a1	Intergenic
snp6950827	11	5230628	9.42×10^-11	FAM19A4	Fam19a1	Intergenic
snp6950828	11	5230664	3.39×10^-10	FAM19A4	Fam19a1	Intergenic
snp6950833	11	5231021	9.01×10^-12	FAM19A4	Fam19a1	Intergenic
snp6950834	11	5231030	3.08×10^-12	FAM19A4	Fam19a1	Intergenic
snp6950836	11	5231072	1.25×10^-16	FAM19A4	Fam19a1	Intergenic
snp6950837	11	5231082	6.64×10^-12	FAM19A4	Fam19a1	Intergenic
snp6950841	11	5231550	1.48×10^-14	FAM19A4	Fam19a1	Intergenic
snp6950842	11	5231629	2.45×10^-11	FAM19A4	Fam19a1	Intergenic
snp6950843	11	5231768	9.82×10^-11	FAM19A4	Fam19a1	Intergenic
snp6950845	11	5232205	6.13×10^-12	FAM19A4	Fam19a1	Intergenic
snp6950846	11	5232325	1.43×10^-10	FAM19A4	Fam19a1	Intergenic
snp6950848	11	5232617	6.94×10^-15	FAM19A4	Fam19a1	Intergenic
snp6950849	11	5232658	1.69×10^-11	FAM19A4	Fam19a1	Intergenic
snp6950850	11	5232675	1.39×10^-10	FAM19A4	Fam19a1	Intergenic
snp6950851	11	5232746	8.43×10^-11	FAM19A4	Fam19a1	Intergenic
snp6950853	11	5232880	9.92×10^-12	FAM19A4	Fam19a1	Intergenic
snp6950854	11	5232988	1.08×10^-10	FAM19A4	Fam19a1	Intergenic
snp6950855	11	5232991	8.94×10^-18	FAM19A4	Fam19a1	Intergenic
snp6950858	11	5233341	7.02×10^-10	FAM19A4	Fam19a1	Intergenic
snp6950859	11	5233792	2.05×10^-15	FAM19A4	Fam19a1	Intergenic
snp6950860	11	5233799	2.37×10^-15	FAM19A4	Fam19a1	Intergenic
snp6950862	11	5233843	1.02×10^-15	FAM19A4	Fam19a1	Intergenic
snp6950863	11	5233876	1.5×10^-14	FAM19A4	Fam19a1	Intergenic
snp6950864	11	5233904	2×10^-16	FAM19A4	Fam19a1	Intergenic
snp6950865	11	5233916	3.21×10^-12	FAM19A4	Fam19a1	Intergenic
snp6950866	11	5233981	1.59×10^-16	FAM19A4	Fam19a1	Intergenic
snp6950867	11	5233988	3.11×10^-12	FAM19A4	Fam19a1	Intergenic
snp6950868	11	5234000	9.76×10^-16	FAM19A4	Fam19a1	Intergenic
snp6950869	11	5234003	9.8×10^-11	FAM19A4	Fam19a1	Intergenic
snp6950872	11	5234060	2.14×10^-12	FAM19A4	Fam19a1	Intergenic
snp6950874	11	5234075	4.77×10^-12	FAM19A4	Fam19a1	Intergenic
snp6950875	11	5234079	2.43×10^-15	FAM19A4	Fam19a1	Intergenic
snp6950876	11	5234084	1.19×10^-15	FAM19A4	Fam19a1	Intergenic
snp6950877	11	5234099	2.2×10^-11	FAM19A4	Fam19a1	Intergenic
snp6950878	11	5234102	3.04×10^-16	FAM19A4	Fam19a1	Intergenic
snp6950879	11	5234175	1.45×10^-12	FAM19A4	Fam19a1	Intergenic
snp6950880	11	5234229	1.05×10^-15	FAM19A4	Fam19a1	Intergenic
snp6950881	11	5234232	5.41×10^-11	FAM19A4	Fam19a1	Intergenic
snp6950882	11	5234358	5.5×10^-15	FAM19A4	Fam19a1	Intergenic
snp6950883	11	5234359	3.05×10^-15	FAM19A4	Fam19a1	Intergenic
snp6950884	11	5234368	4.91×10^-10	FAM19A4	Fam19a1	Intergenic
snp6950886	11	5234370	1.19×10^-14	FAM19A4	Fam19a1	Intergenic
snp6950892	11	5234531	2.06×10^-12	FAM19A4	Fam19a1	Intergenic
snp6950894	11	5234609	5.42×10^-12	FAM19A4	Fam19a1	Intergenic
snp6950895	11	5234669	3.97×10^-11	FAM19A4	Fam19a1	Intergenic
snp6950896	11	5234670	2.21×10^-11	FAM19A4	Fam19a1	Intergenic
snp6950897	11	5234672	8.25×10^-11	FAM19A4	Fam19a1	Intergenic
snp6950898	11	5234673	2.21×10^-11	FAM19A4	Fam19a1	Intergenic
snp6950899	11	5234681	7.05×10^-14	FAM19A4	Fam19a1	Intergenic
snp6950900	11	5234693	4.66×10^-11	FAM19A4	Fam19a1	Intergenic
snp6950902	11	5234765	3.95×10^-12	FAM19A4	Fam19a1	Intergenic
snp6950903	11	5234767	4.33×10^-12	FAM19A4	Fam19a1	Intergenic
snp6950905	11	5234790	2.03×10^-10	FAM19A4	Fam19a1	Intergenic
snp6950906	11	5234998	3.02×10^-13	FAM19A4	Fam19a1	Intergenic
snp6950912	11	5236014	6.98×10^-12	FAM19A4	Fam19a1	Intergenic
snp6950913	11	5236072	9.78×10^-12	FAM19A4	Fam19a1	Intergenic
snp6950915	11	5236257	1.16×10^-13	FAM19A4	Fam19a1	Intergenic
snp6950921	11	5236741	2.77×10^-12	FAM19A4	Fam19a1	Intergenic
snp6950922	11	5236789	7.44×10^-12	FAM19A4	Fam19a1	Intergenic
snp6950926	11	5237133	1.7×10^-10	FAM19A4	Fam19a1	Intergenic
snp6950927	11	5237135	1.41×10^-11	FAM19A4	Fam19a1	Intergenic
snp6950928	11	5237281	6.35×10^-12	FAM19A4	Fam19a1	Intergenic
snp6950929	11	5237411	6.77×10^-11	FAM19A4	Fam19a1	Intergenic
snp6950930	11	5237434	4.98×10^-10	FAM19A4	Fam19a1	Intergenic
snp6950931	11	5237504	1.76×10^-10	FAM19A4	Fam19a1	Intergenic
snp6950942	11	5238058	4.3×10^-15	FAM19A4	Fam19a1	Intergenic
snp6950952	11	5238628	7.18×10^-15	FAM19A4	Fam19a1	Intergenic
snp6950969	11	5239178	1.68×10^-14	FAM19A4	Fam19a1	Intergenic
snp6950970	11	5239252	3.56×10^-14	FAM19A4	Fam19a1	Intergenic
snp6950975	11	5239521	5.4×10^-14	FAM19A4	Fam19a1	Intergenic
snp6950978	11	5239756	3.92×10^-15	FAM19A4	Fam19a1	Intergenic
snp6950982	11	5240086	3.76×10^-13	FAM19A4	Fam19a1	Intergenic
snp6950983	11	5240202	1.98×10^-13	FAM19A4	Fam19a1	Intergenic
snp6950985	11	5240757	6.91×10^-14	FAM19A4	Fam19a1	Intergenic
snp6950987	11	5241092	1.6×10^-12	FAM19A4	Fam19a1	Intergenic
snp6950989	11	5241131	2.06×10^-13	FAM19A4	Fam19a1	Intergenic
snp6950990	11	5241183	4.55×10^-14	FAM19A4	Fam19a1	Intergenic
snp6950991	11	5241241	1.13×10^-12	FAM19A4	Fam19a1	Intergenic
snp6950993	11	5241283	1.16×10^-13	FAM19A4	Fam19a1	Intergenic
snp6950994	11	5241371	2.74×10^-15	FAM19A4	Fam19a1	Intergenic
snp6950997	11	5241553	2.28×10^-14	FAM19A4	Fam19a1	Intergenic
snp6951002	11	5241867	1.77×10^-14	FAM19A4	Fam19a1	Intergenic
snp6951006	11	5241909	5.81×10^-15	FAM19A4	Fam19a1	Intergenic
snp6951014	11	5242299	1.36×10^-15	FAM19A4	Fam19a1	Intergenic
snp6951018	11	5242581	6.56×10^-15	FAM19A4	Fam19a1	Intergenic
snp6951021	11	5242876	3.91×10^-15	FAM19A4	Fam19a1	Intergenic
snp6951023	11	5243058	1.8×10^-14	FAM19A4	Fam19a1	Intergenic
snp6951024	11	5243068	9.67×10^-15	FAM19A4	Fam19a1	Intergenic
snp6951027	11	5243099	8.58×10^-14	FAM19A4	Fam19a1	Intergenic
snp6951029	11	5243130	9.43×10^-12	FAM19A4	Fam19a1	Intergenic
snp6951030	11	5243131	9.31×10^-12	FAM19A4	Fam19a1	Intergenic
snp6951034	11	5243358	1.31×10^-14	FAM19A4	Fam19a1	Intergenic
snp6951035	11	5243363	2.21×10^-13	FAM19A4	Fam19a1	Intergenic
snp6951039	11	5243591	1.85×10^-14	FAM19A4	Fam19a1	Intergenic
snp6951040	11	5243695	7.15×10^-14	FAM19A4	Fam19a1	Intergenic
snp6951044	11	5243864	3.04×10^-14	FAM19A4	Fam19a1	Intergenic
snp6951045	11	5243976	7.74×10^-13	FAM19A4	Fam19a1	Intergenic
snp6951050	11	5244291	6.87×10^-12	FAM19A4	Fam19a1	Intergenic
snp6951062	11	5245721	1.04×10^-13	FAM19A4	Fam19a1	Intergenic
snp6951063	11	5245868	6.87×10^-14	FAM19A4	Fam19a1	Intergenic
snp6951064	11	5245990	6.29×10^-16	FAM19A4	Fam19a1	Intergenic
snp6951065	11	5246010	2.83×10^-13	FAM19A4	Fam19a1	Intergenic
snp6951066	11	5246048	4.6×10^-15	FAM19A4	Fam19a1	Intergenic
snp6951068	11	5246342	1.88×10^-14	FAM19A4	Fam19a1	Intergenic
snp6951071	11	5246730	7.34×10^-15	FAM19A4	Fam19a1	Intergenic
snp6951093	11	5248009	4.17×10^-13	FAM19A4	Fam19a1	Intergenic
snp6951094	11	5248026	4.31×10^-14	FAM19A4	Fam19a1	Intergenic
snp6951096	11	5248393	6.28×10^-15	FAM19A4	Fam19a1	Intergenic
snp6951097	11	5248407	1.23×10^-14	FAM19A4	Fam19a1	Intergenic
snp6951098	11	5248464	1.66×10^-14	FAM19A4	Fam19a1	Intergenic
snp6951099	11	5248496	2.24×10^-13	FAM19A4	Fam19a1	Intergenic
snp6951100	11	5248507	5.25×10^-14	FAM19A4	Fam19a1	Intergenic
snp6951101	11	5248510	4.96×10^-13	FAM19A4	Fam19a1	Intergenic
snp6951102	11	5248513	2.56×10^-13	FAM19A4	Fam19a1	Intergenic
snp6951103	11	5248515	3.86×10^-14	FAM19A4	Fam19a1	Intergenic
snp6951104	11	5248544	4.07×10^-15	FAM19A4	Fam19a1	Intergenic
snp6951106	11	5248710	1.27×10^-14	FAM19A4	Fam19a1	Intergenic
snp6951107	11	5248722	5.7×10^-14	FAM19A4	Fam19a1	Intergenic
snp6951109	11	5248766	1.86×10^-14	FAM19A4	Fam19a1	Intergenic
snp6951110	11	5248779	3.66×10^-14	FAM19A4	Fam19a1	Intergenic
snp6951114	11	5248853	5.01×10^-16	FAM19A4	Fam19a1	Intergenic
snp6951116	11	5248881	1.38×10^-15	FAM19A4	Fam19a1	Intergenic
snp6951117	11	5248942	6.2×10^-14	FAM19A4	Fam19a1	Intergenic
snp6951118	11	5249079	9.67×10^-14	FAM19A4	Fam19a1	Intergenic
snp6951119	11	5249081	2.95×10^-14	FAM19A4	Fam19a1	Intergenic
snp6951120	11	5249144	1.55×10^-11	FAM19A4	Fam19a1	Intergenic
snp6951121	11	5249266	4.23×10^-15	FAM19A4	Fam19a1	Intergenic
snp6951128	11	5249393	3.42×10^-14	FAM19A4	Fam19a1	Intergenic
snp6951135	11	5249641	5.26×10^-15	FAM19A4	Fam19a1	Intergenic
snp6951136	11	5249649	4.49×10^-15	FAM19A4	Fam19a1	Intergenic
snp6951140	11	5249763	1.08×10^-14	FAM19A4	Fam19a1	Intergenic
snp6951147	11	5249990	2.31×10^-14	FAM19A4	Fam19a1	Intergenic
snp6951155	11	5250058	4.13×10^-14	FAM19A4	Fam19a1	Intergenic
snp6951163	11	5250231	2.28×10^-15	FAM19A4	Fam19a1	Intergenic
snp6951164	11	5250235	5×10^-15	FAM19A4	Fam19a1	Intergenic
snp6951167	11	5250289	1.87×10^-14	FAM19A4	Fam19a1	Intergenic
snp6951168	11	5250387	5.55×10^-15	FAM19A4	Fam19a1	Intergenic
snp6951174	11	5250607	1.22×10^-11	FAM19A4	Fam19a1	Intergenic
snp6951175	11	5250608	2.15×10^-13	FAM19A4	Fam19a1	Intergenic
snp6951654	11	5281798	3.82×10^-14	FAM19A4	Fam19a1	Intergenic
snp6951657	11	5282024	2.31×10^-14	FAM19A4	Fam19a1	Intergenic
snp6951660	11	5282577	6.86×10^-15	FAM19A4	Fam19a1	Intergenic
snp6951672	11	5284122	1.96×10^-15	FAM19A4	Fam19a1	Intergenic
snp6951673	11	5284346	4.81×10^-15	FAM19A4	Fam19a1	Intergenic
snp6951674	11	5284380	1.92×10^-16	FAM19A4	Fam19a1	Intergenic
snp6951676	11	5284434	2.34×10^-14	FAM19A4	Fam19a1	Intergenic
snp6951702	11	5285097	9.68×10^-14	FAM19A4	Fam19a1	Intergenic
snp6951710	11	5285589	3.18×10^-16	FAM19A4	Fam19a1	Intergenic
snp6951729	11	5286099	1.1×10^-13	FAM19A4	Fam19a1	Intergenic
snp6951745	11	5286614	2.06×10^-16	FAM19A4	Fam19a1	Intergenic
snp6951752	11	5286981	7.47×10^-11	FAM19A4	Fam19a1	Intergenic
snp6951763	11	5287276	7.43×10^-10	FAM19A4	Fam19a1	Intergenic
snp6951781	11	5287674	1.14×10^-14	FAM19A4	Fam19a1	Intergenic
snp6951784	11	5287885	6.69×10^-10	FAM19A4	Fam19a1	Intergenic
snp6951786	11	5287958	4.73×10^-10	FAM19A4	Fam19a1	Intergenic
snp6951787	11	5287963	6.99×10^-10	FAM19A4	Fam19a1	Intergenic
snp6951795	11	5288144	1.06×10^-10	FAM19A4	Fam19a1	Intergenic
snp6951796	11	5288233	3.07×10^-10	FAM19A4	Fam19a1	Intergenic
snp6951809	11	5288956	4.51×10^-10	FAM19A4	Fam19a1	Intergenic
snp6951810	11	5288977	2.57×10^-10	FAM19A4	Fam19a1	Intergenic
snp6951823	11	5289861	5.77×10^-12	FAM19A4	Fam19a1	Intergenic
snp6951830	11	5290110	7.42×10^-10	FAM19A4	Fam19a1	Intergenic
snp6951834	11	5290183	1.01×10^-10	FAM19A4	Fam19a1	Intergenic
snp6951865	11	5290896	2.51×10^-15	FAM19A4	Fam19a1	Intergenic
snp6951866	11	5290897	1.88×10^-15	FAM19A4	Fam19a1	Intergenic
snp6951868	11	5290924	2.13×10^-10	FAM19A4	Fam19a1	Intergenic
snp6951869	11	5290949	1.77×10^-14	FAM19A4	Fam19a1	Intergenic
snp6951871	11	5290960	8.14×10^-14	FAM19A4	Fam19a1	Intergenic
snp6951873	11	5290971	5.75×10^-14	FAM19A4	Fam19a1	Intergenic
snp6951877	11	5291108	1.22×10^-11	FAM19A4	Fam19a1	Intergenic
snp6951878	11	5291109	1.22×10^-11	FAM19A4	Fam19a1	Intergenic
snp6951879	11	5291110	1.22×10^-11	FAM19A4	Fam19a1	Intergenic
snp6951880	11	5291113	1.34×10^-11	FAM19A4	Fam19a1	Intergenic
snp6951882	11	5291145	3.31×10^-13	FAM19A4	Fam19a1	Intergenic
snp6951885	11	5291307	3.14×10^-15	FAM19A4	Fam19a1	Intergenic
snp6951886	11	5291322	9.86×10^-15	FAM19A4	Fam19a1	Intergenic
snp6951887	11	5291329	8.29×10^-13	FAM19A4	Fam19a1	Intergenic
snp6951888	11	5291350	2.3×10^-15	FAM19A4	Fam19a1	Intergenic
snp6951893	11	5291634	2.87×10^-11	FAM19A4	Fam19a1	Intergenic
snp6951895	11	5291670	2.32×10^-11	FAM19A4	Fam19a1	Intergenic
snp6951902	11	5291978	9.34×10^-14	FAM19A4	Fam19a1	Intergenic
snp6951903	11	5291984	3.97×10^-12	FAM19A4	Fam19a1	Intergenic
snp6951908	11	5292223	1.19×10^-12	FAM19A4	Fam19a1	Intergenic
snp6951912	11	5292282	2.3×10^-13	FAM19A4	Fam19a1	Intergenic
snp6951916	11	5292509	3.19×10^-14	FAM19A4	Fam19a1	Intergenic
snp6951918	11	5292768	2.18×10^-13	FAM19A4	Fam19a1	Intergenic
snp6951922	11	5293016	2.51×10^-13	FAM19A4	Fam19a1	Intergenic
snp6951923	11	5293033	2.16×10^-14	FAM19A4	Fam19a1	Intergenic
snp6951925	11	5293122	1.49×10^-14	FAM19A4	Fam19a1	Intergenic
snp6951928	11	5293155	8.1×10^-15	FAM19A4	Fam19a1	Intergenic
snp6951931	11	5293258	6.06×10^-12	FAM19A4	Fam19a1	Intergenic
snp6951946	11	5293918	1.14×10^-11	FAM19A4	Fam19a1	Intergenic
snp6951947	11	5293924	4.78×10^-12	FAM19A4	Fam19a1	Intergenic
snp6951951	11	5293988	1.24×10^-13	FAM19A4	Fam19a1	Intergenic
snp6951958	11	5294253	1.21×10^-10	FAM19A4	Fam19a1	Intergenic
snp6951965	11	5294545	5.48×10^-14	FAM19A4	Fam19a1	Intergenic
snp6951970	11	5294624	3.4×10^-11	FAM19A4	Fam19a1	Intergenic
snp6951973	11	5294800	6.83×10^-13	FAM19A4	Fam19a1	Intergenic
snp6951981	11	5294977	2.25×10^-12	FAM19A4	Fam19a1	Intergenic
snp6951982	11	5295017	1.05×10^-11	FAM19A4	Fam19a1	Intergenic
snp6951985	11	5295132	1.48×10^-13	FAM19A4	Fam19a1	Intergenic
snp6951987	11	5295179	3.06×10^-11	FAM19A4	Fam19a1	Intergenic
snp6951988	11	5295184	1.26×10^-11	FAM19A4	Fam19a1	Intergenic
snp6951996	11	5295497	9.74×10^-11	FAM19A4	Fam19a1	Intergenic
snp6952003	11	5295647	1.51×10^-11	FAM19A4	Fam19a1	Intergenic
snp6952008	11	5295755	6.99×10^-13	FAM19A4	Fam19a1	Intergenic
snp6952010	11	5295801	2.06×10^-10	FAM19A4	Fam19a1	Intergenic
snp6952019	11	5295920	2.01×10^-12	FAM19A4	Fam19a1	Intergenic
snp6952020	11	5295932	5.07×10^-13	FAM19A4	Fam19a1	Intergenic
snp6952036	11	5296448	1.03×10^-10	FAM19A4	Fam19a1	Intergenic
snp6952045	11	5296545	1.55×10^-11	FAM19A4	Fam19a1	Intergenic
snp6952048	11	5296797	5.7×10^-12	FAM19A4	Fam19a1	Intergenic
snp6952060	11	5297464	1.98×10^-15	FAM19A4	Fam19a1	Intergenic
snp6952070	11	5297610	9.01×10^-13	FAM19A4	Fam19a1	Intergenic
snp6952075	11	5297790	5.24×10^-12	FAM19A4	Fam19a1	Intergenic
snp6952081	11	5298044	3.12×10^-11	FAM19A4	Fam19a1	Intergenic
snp6952090	11	5298506	4.6×10^-11	FAM19A4	Fam19a1	Intergenic
snp6952091	11	5298507	4.6×10^-11	FAM19A4	Fam19a1	Intergenic
snp6952985	11	5324791	2.71×10^-12	FAM19A4	Fam19a1	Intergenic
snp6953082	11	5327227	1×10^-10	Fam19a1		Intron
snp6953085	11	5327355	1.4×10^-14	Fam19a1		Intron
snp6953088	11	5327466	3.23×10^-15	Fam19a1		Intron
snp6953092	11	5327679	2.65×10^-15	Fam19a1		Intron
snp6953094	11	5327729	1.3×10^-14	Fam19a1		Intron
snp6953103	11	5327953	3.58×10^-14	Fam19a1		Intron
snp6953104	11	5327954	8.22×10^-14	Fam19a1		Intron
snp6953105	11	5327959	1.2×10^-14	Fam19a1		Intron
snp6953119	11	5328412	3.88×10^-14	Fam19a1		Intron
snp6953139	11	5328667	1.18×10^-10	Fam19a1		Intron
snp6953140	11	5328668	2.26×10^-11	Fam19a1		Intron
snp6953148	11	5328834	3.55×10^-15	Fam19a1		Intron
snp6953177	11	5329389	4.52×10^-10	Fam19a1		Intron
snp6953184	11	5329500	4.6×10^-14	Fam19a1		Intron
snp6953185	11	5329501	4.6×10^-14	Fam19a1		Intron
snp6953196	11	5329779	1.11×10^-10	Fam19a1		Intron
snp6953200	11	5329824	4.96×10^-13	Fam19a1		Intron
snp6953201	11	5329827	1.33×10^-14	Fam19a1		Intron
snp6953205	11	5329926	3.41×10^-12	Fam19a1		Intron
snp6953207	11	5329956	2.61×10^-15	Fam19a1		Intron
snp6953211	11	5330195	6.79×10^-14	Fam19a1		Intron
snp6953213	11	5330254	8.01×10^-15	Fam19a1		Intron
snp6953215	11	5330355	1.29×10^-13	Fam19a1		Intron
snp6953221	11	5330651	2.81×10^-11	Fam19a1		Intron
snp6953226	11	5330738	1.03×10^-13	Fam19a1		Intron
snp6953228	11	5330775	1.15×10^-10	Fam19a1		Intron
snp6953235	11	5331004	3.78×10^-11	Fam19a1		Intron
snp6953237	11	5331023	2.53×10^-12	Fam19a1		Intron
snp6953252	11	5331427	4.87×10^-10	Fam19a1		Intron
snp6953277	11	5332144	2.92×10^-10	Fam19a1		Intron
snp6953392	11	5334854	6.61×10^-10	Fam19a1		Intron
snp6953402	11	5335452	6.35×10^-10	Fam19a1		Intron
snp6953466	11	5338017	5.48×10^-10	Fam19a1		Intron
snp6953468	11	5338085	1.1×10^-12	Fam19a1		Intron
snp6953493	11	5339610	1.28×10^-10	Fam19a1		Intron
snp6953508	11	5339903	1.91×10^-10	Fam19a1		Intron
snp6953526	11	5340696	4.39×10^-10	Fam19a1		Intron
snp6953528	11	5340830	7.14×10^-10	Fam19a1		Intron
snp6953554	11	5342065	5.09×10^-10	Fam19a1		Intron
snp6953680	11	5346604	3.95×10^-10	Fam19a1		Intron
snp6953686	11	5346656	5.55×10^-10	Fam19a1		Intron
snp6953702	11	5347081	4.77×10^-10	Fam19a1		Intron
snp6953841	11	5351142	3×10^-10	Fam19a1		Intron
snp6953843	11	5351149	3.17×10^-10	Fam19a1		Intron
snp6953848	11	5351225	9.17×10^-11	Fam19a1		Intron
snp6953960	11	5354815	5.31×10^-10	Fam19a1		Intron
snp6954150	11	5361718	1.26×10^-14	Fam19a1		Intron
snp6954151	11	5361728	1.03×10^-14	Fam19a1		Intron
snp6954153	11	5361740	4.9×10^-13	Fam19a1		Intron
snp6954160	11	5362070	3.06×10^-14	Fam19a1		Intron
snp6954161	11	5362095	3.2×10^-16	Fam19a1		Intron
snp6954162	11	5362176	9.05×10^-13	Fam19a1		Intron
snp6954163	11	5362181	4.91×10^-12	Fam19a1		Intron
snp6954166	11	5362261	8.44×10^-14	Fam19a1		Intron
snp6954171	11	5362485	2.73×10^-13	Fam19a1		Intron
snp6954179	11	5362716	2.16×10^-15	Fam19a1		Intron
snp6954195	11	5363401	7.13×10^-16	Fam19a1		Intron
snp6954214	11	5363950	3.81×10^-13	Fam19a1		Intron
snp6954230	11	5364710	4.33×10^-15	Fam19a1		Intron
snp6954236	11	5365082	5.09×10^-11	Fam19a1		Intron
snp6954237	11	5365144	1.71×10^-11	Fam19a1		Intron
snp6954239	11	5365181	2.65×10^-11	Fam19a1		Intron
snp6954240	11	5365192	1.4×10^-10	Fam19a1		Intron
snp6954241	11	5365209	3.82×10^-10	Fam19a1		Intron
snp6954249	11	5365452	1.61×10^-11	Fam19a1		Intron
snp6954251	11	5365498	2.27×10^-12	Fam19a1		Intron
snp6954252	11	5365542	1.36×10^-12	Fam19a1		Intron
snp6954253	11	5365546	3.08×10^-11	Fam19a1		Intron
snp6954258	11	5365625	1.25×10^-13	Fam19a1		Intron
snp6954260	11	5365681	6.55×10^-14	Fam19a1		Intron
snp6954264	11	5365917	1.04×10^-12	Fam19a1		Intron
snp6954265	11	5365918	1.31×10^-12	Fam19a1		Intron
snp6954269	11	5366263	6.18×10^-11	Fam19a1		Intron
snp6954295	11	5367411	6.67×10^-11	Fam19a1		Intron
snp6954297	11	5367590	7.62×10^-13	Fam19a1		Intron
snp6954298	11	5367591	7.39×10^-13	Fam19a1		Intron
snp6954299	11	5367615	8.95×10^-13	Fam19a1		Intron
snp6954300	11	5367637	1.38×10^-11	Fam19a1		Intron
snp6954301	11	5367638	6.31×10^-12	Fam19a1		Intron
snp6954302	11	5367676	3.42×10^-12	Fam19a1		Intron
snp6954304	11	5367752	4.42×10^-14	Fam19a1		Intron
snp6954339	11	5369449	6.25×10^-10	Fam19a1		Intron
snp6954342	11	5369889	1.93×10^-11	Fam19a1		Intron
snp6954345	11	5370035	2.58×10^-11	Fam19a1		Intron
snp6954352	11	5370285	1.67×10^-11	Fam19a1		Intron
snp6954355	11	5370511	5.99×10^-13	Fam19a1		Intron
snp6954356	11	5370518	8.66×10^-14	Fam19a1		Intron
snp6954357	11	5370521	3.09×10^-13	Fam19a1		Intron
snp6954359	11	5370547	1.31×10^-13	Fam19a1		Intron
snp6954360	11	5370679	8.69×10^-11	Fam19a1		Intron
snp6954361	11	5370688	6.22×10^-11	Fam19a1		Intron
snp6954371	11	5371368	1.47×10^-13	Fam19a1		Intron
snp6954373	11	5371416	1.61×10^-14	Fam19a1		Intron
snp6954381	11	5371616	2.13×10^-13	Fam19a1		Intron
snp6954382	11	5371620	2.09×10^-13	Fam19a1		Intron
snp6954393	11	5371957	1.38×10^-13	Fam19a1		Intron
snp6954427	11	5372750	5.46×10^-14	Fam19a1		Intron
snp6954429	11	5372772	2.91×10^-13	Fam19a1		Intron
snp6954430	11	5372774	2.81×10^-13	Fam19a1		Intron
snp6954431	11	5372776	2.55×10^-13	Fam19a1		Intron
snp6954432	11	5372778	2.55×10^-13	Fam19a1		Intron
snp6954433	11	5372786	8.79×10^-14	Fam19a1		Intron
snp6954435	11	5372831	2.65×10^-13	Fam19a1		Intron
snp6954436	11	5372839	2.35×10^-13	Fam19a1		Intron
snp6954438	11	5372878	7.09×10^-13	Fam19a1		Intron
snp6954439	11	5372919	1.26×10^-12	Fam19a1		Intron
snp6954441	11	5372974	6.02×10^-14	Fam19a1		Intron
snp6954442	11	5372975	6.02×10^-14	Fam19a1		Intron
snp6954445	11	5373286	8.28×10^-13	Fam19a1		Intron
snp6954448	11	5373462	2.55×10^-14	Fam19a1		Intron
snp6954450	11	5374095	1.45×10^-13	Fam19a1		Intron
snp6954452	11	5374192	2.94×10^-12	Fam19a1		Intron
snp6954455	11	5374286	6.05×10^-12	Fam19a1		Intron
snp6954460	11	5375320	1.1×10^-12	Fam19a1		Intron
snp6954468	11	5375963	1.28×10^-13	Fam19a1		Intron
snp6954525	11	5379771	7.32×10^-14	Fam19a1		Intron
snp6954547	11	5382205	6.33×10^-15	Fam19a1		Intron
snp6954549	11	5382340	1.67×10^-15	Fam19a1		Intron
snp6954550	11	5382348	4.99×10^-16	Fam19a1		Intron
snp6954551	11	5382365	1.13×10^-14	Fam19a1		Intron
snp6954555	11	5382429	2.83×10^-15	Fam19a1		Intron
snp6954556	11	5382478	2.88×10^-10	Fam19a1		Intron
snp6954560	11	5382695	1.73×10^-13	Fam19a1		Intron
snp6954561	11	5382698	4.84×10^-14	Fam19a1		Intron
snp6954562	11	5382720	9.59×10^-15	Fam19a1		Intron
snp6954563	11	5382724	9.59×10^-15	Fam19a1		Intron
snp6954564	11	5382726	4.21×10^-14	Fam19a1		Intron
snp6954565	11	5382755	1.73×10^-13	Fam19a1		Intron
snp6954579	11	5382941	3.01×10^-13	Fam19a1		Intron
snp6954590	11	5383916	5.85×10^-12	Fam19a1		Intron
snp6954593	11	5383985	5.37×10^-14	Fam19a1		Intron
snp6954599	11	5384095	9.88×10^-15	Fam19a1		Intron
snp6954605	11	5384333	9.26×10^-14	Fam19a1		Intron
snp6954606	11	5384359	1.67×10^-13	Fam19a1		Intron
snp6954609	11	5384381	3.43×10^-13	Fam19a1		Intron
snp6954636	11	5385915	2.49×10^-13	Fam19a1		Intron
snp6954638	11	5386471	1.9×10^-13	Fam19a1		Intron
snp6954684	11	5390019	3.55×10^-14	Fam19a1		Intron
snp6954712	11	5391435	1.31×10^-15	Fam19a1		Intron
snp6954715	11	5391463	2.47×10^-13	Fam19a1		Intron
snp6954716	11	5391466	2.47×10^-13	Fam19a1		Intron
snp6954719	11	5391527	1.12×10^-12	Fam19a1		Intron
snp6954720	11	5391528	1.18×10^-12	Fam19a1		Intron
snp6954853	11	5400121	1.76×10^-13	Fam19a1	SUCLG2	Intergenic
snp6954856	11	5400258	6.82×10^-13	Fam19a1	SUCLG2	Intergenic
snp6954859	11	5400278	5.72×10^-13	Fam19a1	SUCLG2	Intergenic
snp6954860	11	5400285	2.93×10^-13	Fam19a1	SUCLG2	Intergenic
snp6954861	11	5400304	9.36×10^-13	Fam19a1	SUCLG2	Intergenic
snp6954862	11	5400305	1.48×10^-12	Fam19a1	SUCLG2	Intergenic
snp6954863	11	5400321	8.77×10^-13	Fam19a1	SUCLG2	Intergenic
snp6954864	11	5400330	3.15×10^-13	Fam19a1	SUCLG2	Intergenic
snp6954919	11	5401674	1.37×10^-14	Fam19a1	SUCLG2	Intergenic
snp6954920	11	5401676	1.65×10^-14	Fam19a1	SUCLG2	Intergenic
snp6954921	11	5401677	1.42×10^-14	Fam19a1	SUCLG2	Intergenic
snp6954990	11	5403138	1.15×10^-12	Fam19a1	SUCLG2	Intergenic
snp6954991	11	5403141	1.44×10^-12	Fam19a1	SUCLG2	Intergenic
snp6954992	11	5403142	1.46×10^-12	Fam19a1	SUCLG2	Intergenic
snp6955100	11	5406501	3.97×10^-11	Fam19a1	SUCLG2	Intergenic
snp6955119	11	5407248	2.67×10^-14	SUCLG2		Intron
snp6955150	11	5407911	9.02×10^-14	SUCLG2		Intron
snp6955226	11	5409784	2.4×10^-11	SUCLG2		Intron
snp6955241	11	5410196	1.93×10^-13	SUCLG2		Intron
snp6955287	11	5411609	2.81×10^-16	SUCLG2	SLC16A7	Intergenic
snp6955330	11	5412784	9.65×10^-13	SUCLG2	SLC16A7	Intergenic
snp6955331	11	5412889	5.62×10^-12	SUCLG2	SLC16A7	Intergenic
snp6955391	11	5416162	5.33×10^-12	SLC16A7		Intron
snp6955393	11	5416222	2.44×10^-12	SLC16A7		Intron
snp6955422	11	5417061	7.54×10^-15	SLC16A7		Intron
snp6955434	11	5417226	1.27×10^-13	SLC16A7		Intron
snp6955486	11	5419494	6.28×10^-16	SLC16A7		Intron
snp6955489	11	5419523	3.62×10^-15	SLC16A7		Intron
snp6955490	11	5419574	1.12×10^-13	SLC16A7		Intron
snp6955506	11	5420524	2.11×10^-12	SLC16A7		Intron
snp6955528	11	5422208	1.08×10^-11	SLC16A7		Intron
snp6955583	11	5424435	1.07×10^-13	SLC16A7	KBTBD8	Intergenic
snp6955741	11	5437707	5.08×10^-13	KBTBD8	PXDN	Intergenic
snp6955753	11	5438676	1.57×10^-14	PXDN		Intron
snp6955907	11	5454274	3.86×10^-13	SLC25A26	MAGI1	Intergenic
snp6956468	11	5486011	1.12×10^-11	MAGI1	ADAMTS9	Intergenic
snp6956555	11	5490606	7.58×10^-11	MAGI1	ADAMTS9	Intergenic
snp6957763	11	5571632	3.12×10^-14	ADAMTS9	PRICKLE2	Intergenic
snp6957772	11	5571883	7.7×10^-16	ADAMTS9	PRICKLE2	Intergenic
snp6957773	11	5571986	2.99×10^-12	ADAMTS9	PRICKLE2	Intergenic
snp6957774	11	5571998	2.08×10^-14	ADAMTS9	PRICKLE2	Intergenic
snp6957775	11	5572013	6.29×10^-13	ADAMTS9	PRICKLE2	Intergenic
snp6957779	11	5572161	2.32×10^-14	ADAMTS9	PRICKLE2	Intergenic
snp6957784	11	5572308	1.67×10^-12	ADAMTS9	PRICKLE2	Intergenic
snp6957785	11	5572315	5.42×10^-13	ADAMTS9	PRICKLE2	Intergenic
snp6957788	11	5572355	1.33×10^-14	ADAMTS9	PRICKLE2	Intergenic
snp6957789	11	5572405	1.22×10^-12	ADAMTS9	PRICKLE2	Intergenic
snp6957791	11	5572427	1.38×10^-15	ADAMTS9	PRICKLE2	Intergenic
snp6957793	11	5572460	9.83×10^-17	ADAMTS9	PRICKLE2	Intergenic
snp6957794	11	5572463	2.58×10^-16	ADAMTS9	PRICKLE2	Intergenic
snp6957804	11	5572571	8.86×10^-18	ADAMTS9	PRICKLE2	Intergenic
snp6957805	11	5572572	8.86×10^-18	ADAMTS9	PRICKLE2	Intergenic
snp6957806	11	5572622	2.46×10^-15	ADAMTS9	PRICKLE2	Intergenic
snp6957812	11	5572804	1.15×10^-16	ADAMTS9	PRICKLE2	Intergenic
snp6957819	11	5573368	6.67×10^-13	ADAMTS9	PRICKLE2	Intergenic
snp6957822	11	5573595	1.11×10^-13	ADAMTS9	PRICKLE2	Intergenic
snp6957823	11	5573619	1.32×10^-14	ADAMTS9	PRICKLE2	Intergenic
snp6957826	11	5573886	1.17×10^-14	ADAMTS9	PRICKLE2	Intergenic
snp6957827	11	5573894	1.1×10^-14	ADAMTS9	PRICKLE2	Intergenic
snp6957828	11	5574060	1.6×10^-14	ADAMTS9	PRICKLE2	Intergenic
snp6957832	11	5574219	3.84×10^-12	ADAMTS9	PRICKLE2	Intergenic
snp6957844	11	5574940	2.62×10^-14	ADAMTS9	PRICKLE2	Intergenic
snp6957845	11	5575121	6.07×10^-13	ADAMTS9	PRICKLE2	Intergenic
snp6957847	11	5575506	3.57×10^-14	ADAMTS9	PRICKLE2	Intergenic
snp6957848	11	5575625	2.06×10^-10	ADAMTS9	PRICKLE2	Intergenic
snp6957849	11	5575686	5.52×10^-12	ADAMTS9	PRICKLE2	Intergenic
snp6957850	11	5575702	1.4×10^-12	ADAMTS9	PRICKLE2	Intergenic
snp6957853	11	5576064	4.22×10^-15	ADAMTS9	PRICKLE2	Intergenic
snp6957894	11	5578138	2.22×10^-16	ADAMTS9	PRICKLE2	Intergenic
snp6957902	11	5578589	7.24×10^-13	ADAMTS9	PRICKLE2	Intergenic
snp6957918	11	5579690	2.38×10^-10	ADAMTS9	PRICKLE2	Intergenic
snp6957920	11	5579724	5.96×10^-10	ADAMTS9	PRICKLE2	Intergenic
snp6957956	11	5581809	2.2×10^-13	ADAMTS9	PRICKLE2	Intergenic
snp6957962	11	5582017	3.94×10^-13	ADAMTS9	PRICKLE2	Intergenic
snp6957963	11	5582032	1.93×10^-13	ADAMTS9	PRICKLE2	Intergenic
snp6957965	11	5582078	4.66×10^-13	ADAMTS9	PRICKLE2	Intergenic
snp6958014	11	5585070	5.14×10^-13	ADAMTS9	PRICKLE2	Intergenic
snp6958078	11	5587528	8.22×10^-12	ADAMTS9	PRICKLE2	Intergenic
snp6958118	11	5589263	1.46×10^-10	ADAMTS9	PRICKLE2	Intergenic
snp6958119	11	5589264	1.11×10^-10	ADAMTS9	PRICKLE2	Intergenic
snp6958121	11	5589309	5.69×10^-11	ADAMTS9	PRICKLE2	Intergenic
snp6958164	11	5591816	8.03×10^-11	ADAMTS9	PRICKLE2	Intergenic
snp6959665	11	5682245	8.64×10^-12	PRICKLE2	PSMD6	Intergenic
snp6959674	11	5683002	1.14×10^-12	PRICKLE2	PSMD6	Intergenic
snp6959718	11	5685720	2.41×10^-12	PRICKLE2	PSMD6	Intergenic
snp6959723	11	5686011	3.82×10^-13	PRICKLE2	PSMD6	Intergenic
snp6959725	11	5686070	1.58×10^-12	PRICKLE2	PSMD6	Intergenic
snp6959734	11	5686440	8.56×10^-16	PRICKLE2	PSMD6	Intergenic
snp6959758	11	5688757	1.39×10^-10	PRICKLE2	PSMD6	Intergenic
snp6959759	11	5688785	5.67×10^-11	PRICKLE2	PSMD6	Intergenic
snp6959767	11	5688968	1.56×10^-11	PRICKLE2	PSMD6	Intergenic
snp6960266	11	5714676	1.89×10^-10	PRICKLE2	PSMD6	Intergenic
snp6961546	11	5786156	2.33×10^-15	PRICKLE2	PSMD6	Intergenic
snp6961550	11	5786187	2.85×10^-10	PRICKLE2	PSMD6	Intergenic
snp6961552	11	5786222	1.86×10^-10	PRICKLE2	PSMD6	Intergenic
snp6961574	11	5787095	2.15×10^-11	PRICKLE2	PSMD6	Intergenic
snp6961693	11	5795095	6.39×10^-11	PRICKLE2	PSMD6	Intergenic
snp6961845	11	5802514	3.56×10^-13	PRICKLE2	PSMD6	Intergenic
snp6961856	11	5802752	2.66×10^-10	PRICKLE2	PSMD6	Intergenic
snp6961867	11	5803132	1.05×10^-12	PRICKLE2	PSMD6	Intergenic
snp6962143	11	5815344	4.99×10^-10	PRICKLE2	PSMD6	Intergenic
snp6962325	11	5827293	1.31×10^-15	PRICKLE2	PSMD6	Intergenic
snp6962338	11	5828452	1.7×10^-13	PRICKLE2	PSMD6	Intergenic
snp6962339	11	5828469	1.27×10^-11	PRICKLE2	PSMD6	Intergenic
snp6962341	11	5828554	7.5×10^-14	PRICKLE2	PSMD6	Intergenic
snp6962342	11	5828559	8.32×10^-12	PRICKLE2	PSMD6	Intergenic
snp6962343	11	5828561	2.89×10^-12	PRICKLE2	PSMD6	Intergenic
snp6962344	11	5828607	5.3×10^-14	PRICKLE2	PSMD6	Intergenic
snp6962394	11	5833351	3.28×10^-10	PRICKLE2	PSMD6	Intergenic
snp6962570	11	5846065	3.86×10^-15	PRICKLE2	PSMD6	Intergenic
snp6962584	11	5846536	7.17×10^-10	PRICKLE2	PSMD6	Intergenic
snp6962585	11	5846540	4.18×10^-11	PRICKLE2	PSMD6	Intergenic
snp6962586	11	5846560	5.41×10^-20	PRICKLE2	PSMD6	Intergenic
snp6962587	11	5846591	2.57×10^-15	PRICKLE2	PSMD6	Intergenic
snp6962588	11	5846600	1.6×10^-16	PRICKLE2	PSMD6	Intergenic
snp6962589	11	5846633	1.54×10^-10	PRICKLE2	PSMD6	Intergenic
snp6962590	11	5846678	2.09×10^-17	PRICKLE2	PSMD6	Intergenic
snp6962593	11	5846725	9.11×10^-15	PRICKLE2	PSMD6	Intergenic
snp6962596	11	5846811	5.88×10^-10	PRICKLE2	PSMD6	Intergenic
snp6962600	11	5847036	1.08×10^-14	PRICKLE2	PSMD6	Intergenic
snp6962604	11	5847130	2.32×10^-12	PRICKLE2	PSMD6	Intergenic
snp6962607	11	5847219	4.87×10^-14	PRICKLE2	PSMD6	Intergenic
snp6962613	11	5847720	2.27×10^-10	PRICKLE2	PSMD6	Intergenic
snp6962618	11	5847926	2.88×10^-15	PRICKLE2	PSMD6	Intergenic
snp6962621	11	5847999	4.19×10^-14	PRICKLE2	PSMD6	Intergenic
snp6962625	11	5848052	3.58×10^-15	PRICKLE2	PSMD6	Intergenic
snp6962633	11	5848122	1×10^-16	PRICKLE2	PSMD6	Intergenic
snp6962635	11	5848212	1.24×10^-15	PRICKLE2	PSMD6	Intergenic
snp6962636	11	5848227	6.58×10^-15	PRICKLE2	PSMD6	Intergenic
snp6962637	11	5848228	1.19×10^-13	PRICKLE2	PSMD6	Intergenic
snp6962638	11	5848256	8.31×10^-15	PRICKLE2	PSMD6	Intergenic
snp6962641	11	5848409	2.24×10^-15	PRICKLE2	PSMD6	Intergenic
snp6962644	11	5848444	2.91×10^-15	PRICKLE2	PSMD6	Intergenic
snp6962647	11	5849350	2.62×10^-13	PRICKLE2	PSMD6	Intergenic
snp6962649	11	5849492	6.16×10^-16	PRICKLE2	PSMD6	Intergenic
snp6962667	11	5850790	1.5×10^-16	PRICKLE2	PSMD6	Intergenic
snp6962668	11	5850819	5.76×10^-16	PRICKLE2	PSMD6	Intergenic
snp6962670	11	5850921	1.75×10^-15	PRICKLE2	PSMD6	Intergenic
snp6962671	11	5850923	1.08×10^-16	PRICKLE2	PSMD6	Intergenic
snp6962732	11	5858268	7.19×10^-10	PRICKLE2	PSMD6	Intergenic
snp6962771	11	5861072	8.35×10^-11	PRICKLE2	PSMD6	Intergenic
snp6962773	11	5861475	1.16×10^-10	PRICKLE2	PSMD6	Intergenic
snp6962774	11	5861507	5.51×10^-10	PRICKLE2	PSMD6	Intergenic
snp6962801	11	5864345	6.13×10^-10	PRICKLE2	PSMD6	Intergenic
snp6962825	11	5869095	7.71×10^-10	PRICKLE2	PSMD6	Intergenic
snp6962837	11	5870243	3.12×10^-10	PRICKLE2	PSMD6	Intergenic
snp6962843	11	5871150	2.69×10^-10	PRICKLE2	PSMD6	Intergenic
snp6962856	11	5872050	1.34×10^-10	PRICKLE2	PSMD6	Intergenic
snp6962872	11	5873629	5.87×10^-10	PRICKLE2	PSMD6	Intergenic
snp6962880	11	5874236	3.91×10^-12	PRICKLE2	PSMD6	Intergenic
snp6962881	11	5874304	9.7×10^-12	PRICKLE2	PSMD6	Intergenic
snp6962883	11	5874398	3.96×10^-11	PRICKLE2	PSMD6	Intergenic
snp6962885	11	5874946	2.26×10^-10	PRICKLE2	PSMD6	Intergenic
snp6962886	11	5874998	4.37×10^-10	PRICKLE2	PSMD6	Intergenic
snp6962897	11	5876672	1.03×10^-11	PRICKLE2	PSMD6	Intergenic
snp6962920	11	5877455	7.83×10^-12	PRICKLE2	PSMD6	Intergenic
snp6962922	11	5877656	2.45×10^-11	PRICKLE2	PSMD6	Intergenic
snp6962927	11	5877962	3.13×10^-10	PRICKLE2	PSMD6	Intergenic
snp6962933	11	5878126	4.18×10^-10	PRICKLE2	PSMD6	Intergenic
snp6962934	11	5878221	1.56×10^-11	PRICKLE2	PSMD6	Intergenic
snp6962935	11	5878225	1.91×10^-11	PRICKLE2	PSMD6	Intergenic
snp6962936	11	5878242	9.04×10^-12	PRICKLE2	PSMD6	Intergenic
snp6962937	11	5878247	4.31×10^-11	PRICKLE2	PSMD6	Intergenic
snp6962938	11	5878255	9.53×10^-11	PRICKLE2	PSMD6	Intergenic
snp6962939	11	5878266	1.15×10^-10	PRICKLE2	PSMD6	Intergenic
snp6962940	11	5878290	2.68×10^-10	PRICKLE2	PSMD6	Intergenic
snp6962941	11	5878299	7.32×10^-10	PRICKLE2	PSMD6	Intergenic
snp6962944	11	5878398	1.68×10^-10	PRICKLE2	PSMD6	Intergenic
snp6962947	11	5878762	8.61×10^-11	PRICKLE2	PSMD6	Intergenic
snp6962954	11	5880090	7.89×10^-11	PRICKLE2	PSMD6	Intergenic
snp6962955	11	5880128	1.88×10^-11	PRICKLE2	PSMD6	Intergenic
snp6962957	11	5880422	1.51×10^-10	PRICKLE2	PSMD6	Intergenic
snp6962958	11	5880458	3.67×10^-11	PRICKLE2	PSMD6	Intergenic
snp6962960	11	5880946	5.29×10^-13	PRICKLE2	PSMD6	Intergenic
snp6962963	11	5881146	1.72×10^-11	PRICKLE2	PSMD6	Intergenic
snp6962975	11	5881664	1.86×10^-10	PRICKLE2	PSMD6	Intergenic
snp6962981	11	5881911	1.27×10^-11	PRICKLE2	PSMD6	Intergenic
snp6962983	11	5882043	1.72×10^-10	PRICKLE2	PSMD6	Intergenic
snp6962989	11	5882379	1.92×10^-10	PRICKLE2	PSMD6	Intergenic
snp6962990	11	5882383	1.92×10^-10	PRICKLE2	PSMD6	Intergenic
snp6962995	11	5882623	6.87×10^-10	PRICKLE2	PSMD6	Intergenic
snp6963000	11	5883156	1.48×10^-10	PRICKLE2	PSMD6	Intergenic
snp6963012	11	5883856	1.47×10^-11	PRICKLE2	PSMD6	Intergenic
snp6963013	11	5884466	1.79×10^-11	PRICKLE2	PSMD6	Intergenic
snp6963015	11	5884619	1.12×10^-10	PRICKLE2	PSMD6	Intergenic
snp6963018	11	5884664	1.85×10^-10	PRICKLE2	PSMD6	Intergenic
snp6963019	11	5884708	1.76×10^-10	PRICKLE2	PSMD6	Intergenic
snp6963020	11	5884716	7.31×10^-11	PRICKLE2	PSMD6	Intergenic
snp6963036	11	5886528	2×10^-11	PRICKLE2	PSMD6	Intergenic
snp6963048	11	5887387	1.09×10^-10	PRICKLE2	PSMD6	Intergenic
snp6963051	11	5887757	5.72×10^-14	PRICKLE2	PSMD6	Intergenic
snp6963058	11	5888356	1.95×10^-11	PRICKLE2	PSMD6	Intergenic
snp6963059	11	5888419	5.06×10^-10	PRICKLE2	PSMD6	Intergenic
snp6963060	11	5888530	1.21×10^-10	PRICKLE2	PSMD6	Intergenic
snp6963061	11	5888536	5.25×10^-10	PRICKLE2	PSMD6	Intergenic
snp6963062	11	5888634	7.67×10^-11	PRICKLE2	PSMD6	Intergenic
snp6963066	11	5888792	6.2×10^-11	PRICKLE2	PSMD6	Intergenic
snp6963068	11	5888854	1.32×10^-10	PRICKLE2	PSMD6	Intergenic
snp6963069	11	5888883	3.11×10^-11	PRICKLE2	PSMD6	Intergenic
snp6963070	11	5888902	2.23×10^-12	PRICKLE2	PSMD6	Intergenic
snp6963074	11	5889068	1.03×10^-10	PRICKLE2	PSMD6	Intergenic
snp6963080	11	5889648	2.55×10^-11	PRICKLE2	PSMD6	Intergenic
snp6963083	11	5889844	1.1×10^-10	PRICKLE2	PSMD6	Intergenic
snp6963084	11	5890287	4.04×10^-11	PRICKLE2	PSMD6	Intergenic
snp6963085	11	5890290	4.04×10^-11	PRICKLE2	PSMD6	Intergenic
snp6963087	11	5890466	7.63×10^-11	PRICKLE2	PSMD6	Intergenic
snp6963090	11	5890703	2.25×10^-11	PRICKLE2	PSMD6	Intergenic
snp6963100	11	5892030	2.33×10^-11	PRICKLE2	PSMD6	Intergenic
snp6963101	11	5892123	1.94×10^-10	PRICKLE2	PSMD6	Intergenic
snp6963103	11	5892237	2.08×10^-10	PRICKLE2	PSMD6	Intergenic
snp6963108	11	5892665	1.5×10^-11	PRICKLE2	PSMD6	Intergenic
snp6963122	11	5893876	5.73×10^-11	PRICKLE2	PSMD6	Intergenic
snp6963132	11	5895046	3.9×10^-10	PRICKLE2	PSMD6	Intergenic
snp6963133	11	5895094	7.61×10^-10	PRICKLE2	PSMD6	Intergenic
snp6963159	11	5899317	8.46×10^-11	PRICKLE2	PSMD6	Intergenic
snp6963161	11	5899590	1.33×10^-11	PRICKLE2	PSMD6	Intergenic
snp6963162	11	5899662	6.64×10^-10	PRICKLE2	PSMD6	Intergenic
snp6963166	11	5901898	1.56×10^-10	PRICKLE2	PSMD6	Intergenic
snp6963167	11	5901959	5.72×10^-11	PRICKLE2	PSMD6	Intergenic
snp6963173	11	5902348	1.41×10^-11	PRICKLE2	PSMD6	Intergenic
snp6963174	11	5902368	7.79×10^-11	PRICKLE2	PSMD6	Intergenic
snp6963175	11	5902369	1.14×10^-10	PRICKLE2	PSMD6	Intergenic
snp6963177	11	5902759	1.24×10^-12	PRICKLE2	PSMD6	Intergenic
snp6963180	11	5903349	9.32×10^-11	PRICKLE2	PSMD6	Intergenic
snp6963181	11	5903383	8.1×10^-11	PRICKLE2	PSMD6	Intergenic
snp6963182	11	5903426	7.3×10^-10	PRICKLE2	PSMD6	Intergenic
snp6963187	11	5903711	3.87×10^-13	PRICKLE2	PSMD6	Intergenic
snp6963188	11	5903720	9.59×10^-12	PRICKLE2	PSMD6	Intergenic
snp6963226	11	5906245	7.85×10^-12	PRICKLE2	PSMD6	Intergenic
snp6963239	11	5907817	4.94×10^-11	PRICKLE2	PSMD6	Intergenic
snp6963242	11	5908266	3.77×10^-13	PRICKLE2	PSMD6	Intergenic
snp6963243	11	5908267	2.69×10^-13	PRICKLE2	PSMD6	Intergenic
snp6963244	11	5908338	1.72×10^-11	PRICKLE2	PSMD6	Intergenic
snp6963245	11	5908414	6.4×10^-11	PRICKLE2	PSMD6	Intergenic
snp6963249	11	5908702	1.58×10^-12	PRICKLE2	PSMD6	Intergenic
snp6963250	11	5908710	5.39×10^-12	PRICKLE2	PSMD6	Intergenic
snp6963251	11	5908758	2.97×10^-12	PRICKLE2	PSMD6	Intergenic
snp6963253	11	5908784	5.41×10^-10	PRICKLE2	PSMD6	Intergenic
snp6963255	11	5908846	9.17×10^-12	PRICKLE2	PSMD6	Intergenic
snp6963257	11	5908891	6.09×10^-10	PRICKLE2	PSMD6	Intergenic
snp6963261	11	5909047	5.45×10^-12	PRICKLE2	PSMD6	Intergenic
snp6963262	11	5909176	5.66×10^-12	PRICKLE2	PSMD6	Intergenic
snp6963263	11	5909217	1.46×10^-11	PRICKLE2	PSMD6	Intergenic
snp6963264	11	5909219	3.25×10^-10	PRICKLE2	PSMD6	Intergenic
snp6963265	11	5909233	4.86×10^-11	PRICKLE2	PSMD6	Intergenic
snp6963269	11	5909683	6.95×10^-11	PRICKLE2	PSMD6	Intergenic
snp6963273	11	5909909	7.59×10^-13	PRICKLE2	PSMD6	Intergenic
snp6963274	11	5909964	1.97×10^-10	PRICKLE2	PSMD6	Intergenic
snp6963289	11	5911534	5.93×10^-10	PRICKLE2	PSMD6	Intergenic
snp6963293	11	5911800	1.94×10^-10	PRICKLE2	PSMD6	Intergenic
snp6963295	11	5911810	4.63×10^-12	PRICKLE2	PSMD6	Intergenic
snp6963297	11	5911952	6.88×10^-13	PRICKLE2	PSMD6	Intergenic
snp6963298	11	5911997	1.57×10^-11	PRICKLE2	PSMD6	Intergenic
snp6963299	11	5912019	1.56×10^-10	PRICKLE2	PSMD6	Intergenic
snp6963306	11	5912330	2.93×10^-10	PRICKLE2	PSMD6	Intergenic
snp6963307	11	5912397	4.42×10^-10	PRICKLE2	PSMD6	Intergenic
snp6963308	11	5912416	2.26×10^-10	PRICKLE2	PSMD6	Intergenic
snp6963324	11	5913868	1.29×10^-10	PRICKLE2	PSMD6	Intergenic
snp6963325	11	5914223	3.08×10^-11	PRICKLE2	PSMD6	Intergenic
snp6963330	11	5915505	2.05×10^-10	PRICKLE2	PSMD6	Intergenic
snp6963333	11	5915893	5×10^-11	PRICKLE2	PSMD6	Intergenic
snp6963336	11	5916039	8.54×10^-11	PRICKLE2	PSMD6	Intergenic
snp6963339	11	5916223	4.67×10^-10	PRICKLE2	PSMD6	Intergenic
snp6963340	11	5916286	7.39×10^-11	PRICKLE2	PSMD6	Intergenic
snp6963343	11	5916761	3.28×10^-11	PRICKLE2	PSMD6	Intergenic
snp6963344	11	5917044	1.54×10^-10	PRICKLE2	PSMD6	Intergenic
snp6963345	11	5917047	7.82×10^-10	PRICKLE2	PSMD6	Intergenic
snp6963348	11	5917197	6.2×10^-10	PRICKLE2	PSMD6	Intergenic
snp6963349	11	5917330	2.57×10^-10	PRICKLE2	PSMD6	Intergenic
snp6963352	11	5917620	6.39×10^-11	PRICKLE2	PSMD6	Intergenic
snp6963355	11	5918789	3.22×10^-10	PRICKLE2	PSMD6	Intergenic
snp6963360	11	5919914	7.38×10^-10	PRICKLE2	PSMD6	Intergenic
snp6963361	11	5919920	2.43×10^-10	PRICKLE2	PSMD6	Intergenic
snp6963362	11	5919986	1.64×10^-10	PRICKLE2	PSMD6	Intergenic
snp6963364	11	5920000	7.7×10^-11	PRICKLE2	PSMD6	Intergenic
snp6963368	11	5920342	5.94×10^-10	PRICKLE2	PSMD6	Intergenic
snp6963370	11	5920526	1.83×10^-12	PRICKLE2	PSMD6	Intergenic
snp6963372	11	5920571	9.26×10^-14	PRICKLE2	PSMD6	Intergenic
snp6963383	11	5921600	1.75×10^-15	PRICKLE2	PSMD6	Intergenic
snp6963388	11	5921717	1.97×10^-17	PRICKLE2	PSMD6	Intergenic
snp6963398	11	5922178	1.71×10^-17	PRICKLE2	PSMD6	Intergenic
snp6963407	11	5922849	1.32×10^-13	PRICKLE2	PSMD6	Intergenic
snp6963408	11	5922887	1.54×10^-11	PRICKLE2	PSMD6	Intergenic
snp6963409	11	5922888	5.45×10^-11	PRICKLE2	PSMD6	Intergenic
snp6963411	11	5923023	4.03×10^-15	PRICKLE2	PSMD6	Intergenic
snp6963417	11	5923102	4.37×10^-11	PRICKLE2	PSMD6	Intergenic
snp6963422	11	5923426	8.93×10^-18	PRICKLE2	PSMD6	Intergenic
snp6963423	11	5923478	5.56×10^-17	PRICKLE2	PSMD6	Intergenic
snp6963424	11	5923479	1.25×10^-16	PRICKLE2	PSMD6	Intergenic
snp6963427	11	5923537	5.55×10^-10	PRICKLE2	PSMD6	Intergenic
snp6963429	11	5923559	1.71×10^-11	PRICKLE2	PSMD6	Intergenic
snp6963443	11	5924806	8.88×10^-15	PRICKLE2	PSMD6	Intergenic
snp6963446	11	5924985	9.46×10^-13	PRICKLE2	PSMD6	Intergenic
snp6963447	11	5925070	1.24×10^-15	PRICKLE2	PSMD6	Intergenic
snp6963449	11	5925157	1.08×10^-12	PRICKLE2	PSMD6	Intergenic
snp6963456	11	5925450	5.42×10^-15	PRICKLE2	PSMD6	Intergenic
snp6963459	11	5925488	7.79×10^-15	PRICKLE2	PSMD6	Intergenic
snp6963460	11	5925531	8.25×10^-15	PRICKLE2	PSMD6	Intergenic
snp6963461	11	5925559	4.09×10^-16	PRICKLE2	PSMD6	Intergenic
snp6963468	11	5926693	4.85×10^-14	PRICKLE2	PSMD6	Intergenic
snp6963473	11	5926939	2.72×10^-16	PRICKLE2	PSMD6	Intergenic
snp6963513	11	5930146	1.02×10^-13	PRICKLE2	PSMD6	Intergenic
snp6963515	11	5930339	2.62×10^-13	PRICKLE2	PSMD6	Intergenic
snp6963516	11	5930361	1.6×10^-11	PRICKLE2	PSMD6	Intergenic
snp6963518	11	5930469	2.98×10^-10	PRICKLE2	PSMD6	Intergenic
snp6963520	11	5930649	3.12×10^-18	PRICKLE2	PSMD6	Intergenic
snp6963521	11	5930709	2.64×10^-12	PRICKLE2	PSMD6	Intergenic
snp6963522	11	5930719	1.94×10^-17	PRICKLE2	PSMD6	Intergenic
snp6963529	11	5930929	6.17×10^-17	PRICKLE2	PSMD6	Intergenic
snp6963530	11	5930953	1.61×10^-15	PRICKLE2	PSMD6	Intergenic
snp6963534	11	5931099	3.86×10^-15	PRICKLE2	PSMD6	Intergenic
snp6963535	11	5931184	2.26×10^-16	PRICKLE2	PSMD6	Intergenic
snp6963542	11	5931846	2.27×10^-16	PRICKLE2	PSMD6	Intergenic
snp6963549	11	5932154	6.71×10^-18	PRICKLE2	PSMD6	Intergenic
snp6963550	11	5932179	3.84×10^-16	PRICKLE2	PSMD6	Intergenic
snp6963552	11	5932413	2.45×10^-19	PRICKLE2	PSMD6	Intergenic
snp6963553	11	5932414	5.65×10^-20	PRICKLE2	PSMD6	Intergenic
snp6963556	11	5932522	2.12×10^-18	PRICKLE2	PSMD6	Intergenic
snp6963563	11	5932774	7.84×10^-15	PRICKLE2	PSMD6	Intergenic
snp6963564	11	5932943	9.49×10^-15	PRICKLE2	PSMD6	Intergenic
snp6963582	11	5934453	2.17×10^-15	PRICKLE2	PSMD6	Intergenic
snp6963595	11	5934938	5.4×10^-15	PRICKLE2	PSMD6	Intergenic
snp6963597	11	5935117	6.85×10^-10	PRICKLE2	PSMD6	Intergenic
snp6963620	11	5936699	3.93×10^-16	PRICKLE2	PSMD6	Intergenic
snp6963626	11	5936987	5.4×10^-15	PRICKLE2	PSMD6	Intergenic
snp6963656	11	5939442	4.46×10^-11	PRICKLE2	PSMD6	Intergenic
snp6963658	11	5939573	2.34×10^-10	PRICKLE2	PSMD6	Intergenic
snp6963678	11	5941790	4.86×10^-11	PRICKLE2	PSMD6	Intergenic
snp6963679	11	5941865	5.46×10^-11	PRICKLE2	PSMD6	Intergenic
snp6963695	11	5943151	1.6×10^-14	PRICKLE2	PSMD6	Intergenic
snp6963696	11	5943165	1.51×10^-13	PRICKLE2	PSMD6	Intergenic
snp6963703	11	5943387	3.15×10^-10	PRICKLE2	PSMD6	Intergenic
snp6963704	11	5943623	1.05×10^-13	PRICKLE2	PSMD6	Intergenic
snp6963708	11	5943791	1.13×10^-14	PRICKLE2	PSMD6	Intergenic
snp6963712	11	5943971	2.84×10^-15	PRICKLE2	PSMD6	Intergenic
snp6963714	11	5944028	2.31×10^-13	PRICKLE2	PSMD6	Intergenic
snp6963729	11	5945084	5.16×10^-15	PRICKLE2	PSMD6	Intergenic
snp6963730	11	5945115	6.49×10^-16	PRICKLE2	PSMD6	Intergenic
snp6963731	11	5945146	2.26×10^-16	PRICKLE2	PSMD6	Intergenic
snp6963732	11	5945203	6.61×10^-16	PRICKLE2	PSMD6	Intergenic
snp6963741	11	5946081	1.88×10^-13	PRICKLE2	PSMD6	Intergenic
snp6963744	11	5946161	3.8×10^-13	PRICKLE2	PSMD6	Intergenic
snp6963745	11	5946163	2.76×10^-13	PRICKLE2	PSMD6	Intergenic
snp6963754	11	5946496	1.87×10^-14	PRICKLE2	PSMD6	Intergenic
snp6963770	11	5947308	1.07×10^-12	PSMD6		Intron
snp6963771	11	5947310	1.07×10^-12	PSMD6		Intron
snp6963772	11	5947318	9.17×10^-13	PSMD6		Intron
snp6963773	11	5947321	9.97×10^-13	PSMD6		Intron
snp6963775	11	5947356	1.56×10^-13	PSMD6		Intron
snp6963776	11	5947357	1.37×10^-13	PSMD6		Intron
snp6963777	11	5947359	1.77×10^-13	PSMD6		Intron
snp6963778	11	5947361	1.77×10^-13	PSMD6		Intron
snp6963779	11	5947363	1.76×10^-13	PSMD6		Intron
snp6963780	11	5947369	7.68×10^-14	PSMD6		Intron
snp6963781	11	5947391	1.98×10^-15	PSMD6		Intron
snp6963782	11	5947394	2.46×10^-15	PSMD6		Intron
snp6963783	11	5947403	7.48×10^-15	PSMD6		Intron
snp6963784	11	5947405	7.48×10^-15	PSMD6		Intron
snp6963785	11	5947413	2.49×10^-14	PSMD6		Intron
snp6963786	11	5947418	4.37×10^-14	PSMD6		Intron
snp6963787	11	5947428	4.28×10^-14	PSMD6		Intron
snp6963788	11	5947431	4.76×10^-14	PSMD6		Intron
snp6963789	11	5947441	1.65×10^-15	PSMD6		Intron
snp6963790	11	5947451	2.12×10^-14	PSMD6		Intron
snp6963791	11	5947456	6.31×10^-14	PSMD6		Intron
snp6963792	11	5947475	3.06×10^-14	PSMD6		Intron
snp6963796	11	5947739	1.29×10^-12	PSMD6		Intron
snp6963798	11	5947749	1.48×10^-10	PSMD6		Intron
snp6963803	11	5947832	2.5×10^-15	PSMD6		Intron
snp6963805	11	5948051	1.14×10^-13	PSMD6		Intron
snp6963806	11	5948083	3.83×10^-14	PSMD6		Intron
snp6963808	11	5948104	2.89×10^-14	PSMD6		Intron
snp6963809	11	5948116	7.53×10^-14	PSMD6		Intron
snp6963811	11	5948191	3.04×10^-13	PSMD6		Intron
snp6963812	11	5948200	1.23×10^-12	PSMD6		Intron
snp6963813	11	5948263	5.59×10^-13	PSMD6		Intron
snp6963815	11	5948277	2.09×10^-14	PSMD6		Intron
snp6963823	11	5948846	1.72×10^-11	PSMD6		Intron
snp6963826	11	5948929	5.93×10^-12	PSMD6		Intron
snp6963829	11	5948981	9.97×10^-14	PSMD6		Intron
snp6963830	11	5948982	9.97×10^-14	PSMD6		Intron
snp6963832	11	5949031	2.66×10^-12	PSMD6		Intron
snp6963835	11	5949122	7.28×10^-13	PSMD6		Intron
snp6963836	11	5949132	1.02×10^-11	PSMD6		Intron
snp6963837	11	5949133	1.11×10^-12	PSMD6		Intron
snp6963838	11	5949143	3.67×10^-12	PSMD6		Intron
snp6963840	11	5949238	1.36×10^-10	PSMD6		Intron
snp6963842	11	5949317	4.08×10^-12	PSMD6		Intron
snp6963843	11	5949365	3.8×10^-14	PSMD6		Intron
snp6963844	11	5949366	3.81×10^-14	PSMD6		Intron
snp6963845	11	5949389	5.62×10^-14	PSMD6		Intron
snp6963847	11	5949409	1.62×10^-16	PSMD6		Intron
snp6963848	11	5949460	4.53×10^-14	PSMD6		Intron
snp6963849	11	5949505	1.32×10^-11	PSMD6		Intron
snp6963850	11	5949559	1.17×10^-13	PSMD6		Intron
snp6963859	11	5950288	8.08×10^-13	PSMD6		Intron
snp6963878	11	5950848	4.07×10^-10	PSMD6		Intron
snp6963884	11	5951115	7.4×10^-10	PSMD6		Intron
snp6963886	11	5951252	1.8×10^-12	PSMD6		Intron
snp6963888	11	5951385	2.85×10^-12	PSMD6		Intron
snp6963889	11	5951389	1.47×10^-11	PSMD6		Intron
snp6963890	11	5951457	2.09×10^-12	PSMD6		Intron
snp6963893	11	5951486	4.12×10^-11	PSMD6		Intron
snp6963895	11	5951535	3.53×10^-13	PSMD6		Intron
snp6963903	11	5951678	6.59×10^-14	PSMD6		Intron
snp6963912	11	5952121	3.96×10^-14	PSMD6		Intron
snp6963923	11	5953477	1.71×10^-10	PSMD6		Intron
snp6963925	11	5953623	3.73×10^-14	PSMD6		Intron
snp6963938	11	5954391	4.87×10^-10	PSMD6		Intron
snp6963943	11	5954483	1.72×10^-13	PSMD6		Intron
snp6963948	11	5954548	2.41×10^-12	PSMD6		Intron
snp6963949	11	5954601	2.96×10^-16	PSMD6		Intron
snp6963960	11	5955199	4.49×10^-14	PSMD6		Intron
snp6963961	11	5955208	2.25×10^-10	PSMD6		Intron
snp6963962	11	5955266	4.64×10^-13	PSMD6		Intron
snp6963964	11	5955376	6.05×10^-14	PSMD6		Intron
snp6963965	11	5955467	5.73×10^-12	PSMD6		Intron
snp6963966	11	5955469	7.91×10^-13	PSMD6		Intron
snp6963970	11	5955832	3.56×10^-15	PSMD6		Intron
snp6963971	11	5955971	4.54×10^-11	PSMD6		Intron
snp6963973	11	5956065	2.45×10^-11	PSMD6		Intron
snp6963974	11	5956071	5.08×10^-11	PSMD6		Intron
snp6963975	11	5956072	6.46×10^-11	PSMD6		Intron
snp6963976	11	5956086	6.43×10^-11	PSMD6		Intron
snp6963977	11	5956108	6.72×10^-13	PSMD6		Intron
snp6963978	11	5956139	1.42×10^-12	PSMD6		Intron
snp6963980	11	5956161	2.73×10^-11	PSMD6		Intron
snp6963986	11	5956496	6.76×10^-12	PSMD6		Intron
snp6963987	11	5956539	3.24×10^-11	PSMD6		Intron
snp6963988	11	5956601	7.36×10^-10	PSMD6		Intron
snp6964003	11	5957618	1.02×10^-11	PSMD6		Intron
snp6964007	11	5957946	6.11×10^-12	PSMD6		Intron
snp6964009	11	5957966	4.58×10^-16	PSMD6		Intron
snp6964010	11	5958000	1.62×10^-14	PSMD6		Intron
snp6964021	11	5958495	2.16×10^-10	PSMD6		Intron
snp6964022	11	5958535	5.99×10^-11	PSMD6		Intron
snp6964064	11	5960106	1.09×10^-14	PSMD6		Intron
snp6964066	11	5960239	4.08×10^-14	PSMD6		Intron
snp6964141	11	5965693	5.93×10^-13	PSMD6		Intron
snp6964159	11	5965838	1.16×10^-17	PSMD6		Intron
snp6964160	11	5965894	2.11×10^-17	PSMD6		Intron
snp6964162	11	5965911	9.2×10^-15	PSMD6		Intron
snp6964212	11	5967797	2.21×10^-11	PSMD6		Intron
snp6964249	11	5969385	2.93×10^-10	PSMD6		Intron
snp6964259	11	5969838	3.91×10^-10	PSMD6		Intron
snp6964272	11	5970616	1.76×10^-11	PSMD6		Intron
snp6964292	11	5971699	4.39×10^-13	PSMD6		Intron
snp6964293	11	5971754	6.39×10^-10	PSMD6		Intron
snp6964296	11	5971962	4.49×10^-10	PSMD6		Intron
snp6964303	11	5972237	2.4×10^-10	PSMD6		Intron
snp6964360	11	5975358	1.03×10^-14	PSMD6		Intron
snp6964368	11	5976272	3.71×10^-10	PSMD6		Intron
snp6964377	11	5977426	6.92×10^-10	PSMD6		Intron
snp6964385	11	5977889	9.7×10^-11	PSMD6		Intron
snp6964391	11	5978037	4.55×10^-16	PSMD6		Intron
snp6964452	11	5981126	8.15×10^-11	PSMD6		Intron
snp6964453	11	5981145	1.71×10^-11	PSMD6		Intron
snp6964455	11	5981259	1.05×10^-11	PSMD6		Intron
snp6964457	11	5981503	4.7×10^-11	PSMD6		Intron
snp6964458	11	5981505	2.52×10^-11	PSMD6		Intron
snp6964469	11	5981768	3.94×10^-11	PSMD6		Intron
snp6964470	11	5981782	7.97×10^-11	PSMD6		Intron
snp6964471	11	5981816	5.59×10^-11	PSMD6		Intron
snp6964472	11	5981820	5.59×10^-11	PSMD6		Intron
snp6964474	11	5981855	2.22×10^-10	PSMD6		Intron
snp6965140	11	6028211	2.92×10^-10	PSMD6		Intron
snp6965141	11	6028215	2.92×10^-10	PSMD6		Intron
snp6965142	11	6028313	7.38×10^-17	PSMD6		Intron
snp6965143	11	6028339	2.64×10^-15	PSMD6		Intron
snp6965145	11	6028362	5.52×10^-14	PSMD6		Intron
snp6965146	11	6028363	5.79×10^-14	PSMD6		Intron
snp6965148	11	6028391	1.17×10^-15	PSMD6		Intron
snp6965150	11	6028457	1.52×10^-17	PSMD6		Intron
snp6965157	11	6028884	2.5×10^-15	PSMD6		Intron
snp6965159	11	6028923	1.81×10^-10	PSMD6		Intron
snp6965160	11	6028959	2.89×10^-10	PSMD6		Intron
snp6965165	11	6029044	2.55×10^-14	PSMD6		Intron
snp6965169	11	6029080	5.16×10^-10	PSMD6		Intron
snp6965182	11	6029257	5.56×10^-10	PSMD6		Intron
snp6965190	11	6029398	1.38×10^-15	PSMD6		Intron
snp6965195	11	6029505	3.76×10^-10	PSMD6		Intron
snp6965207	11	6029894	1.37×10^-10	PSMD6		Intron
snp6965295	11	6032597	3.61×10^-10	PSMD6		Intron
snp6965296	11	6032616	3.61×10^-10	PSMD6		Intron
snp6965321	11	6033574	1.92×10^-16	PSMD6		Intron
snp6965325	11	6033675	6.02×10^-14	PSMD6		Intron
snp6965329	11	6033784	1.72×10^-15	PSMD6		Intron
snp6965334	11	6034099	4.79×10^-17	PSMD6		Intron
snp6965337	11	6034259	1.02×10^-14	PSMD6		Intron
snp6965463	11	6039995	7.55×10^-10	PSMD6		Intron
snp6965468	11	6040135	1.84×10^-10	PSMD6		Intron
snp6965470	11	6040170	9.34×10^-11	PSMD6		Intron
snp6965471	11	6040171	9.42×10^-11	PSMD6		Intron
snp6965479	11	6040330	4.14×10^-16	PSMD6		Intron
snp6965484	11	6040432	1.74×10^-10	PSMD6		Intron
snp6965486	11	6040449	5.18×10^-17	PSMD6		Intron
snp6965487	11	6040455	1.95×10^-16	PSMD6		Intron
snp6965501	11	6040966	4.31×10^-10	PSMD6		Intron
snp6965574	11	6043652	6.5×10^-10	PSMD6		Intron
snp6965622	11	6045447	2.96×10^-13	PSMD6		Intron
snp6965623	11	6045465	2.24×10^-13	PSMD6		Intron
snp6965632	11	6045643	4.93×10^-15	PSMD6		Intron
snp6965640	11	6045844	1.28×10^-15	PSMD6		Intron
snp6965656	11	6046232	1.32×10^-15	PSMD6		Intron
snp6965657	11	6046247	8.84×10^-17	PSMD6		Intron
snp6965667	11	6046570	7.13×10^-14	PSMD6		Intron
snp6965676	11	6046857	1.09×10^-15	PSMD6		Intron
snp6965687	11	6047037	7.98×10^-16	PSMD6		Intron
snp6965688	11	6047065	7.48×10^-15	PSMD6		Intron
snp6965689	11	6047076	4.67×10^-15	PSMD6		Intron
snp6965690	11	6047091	1.01×10^-14	PSMD6		Intron
snp6965691	11	6047133	3.1×10^-10	PSMD6		Intron
snp6965692	11	6047186	1.41×10^-13	PSMD6		Intron
snp6965709	11	6047863	4.96×10^-15	PSMD6		Intron
snp6965711	11	6047870	7.05×10^-15	PSMD6		Intron
snp6965712	11	6047877	1.47×10^-14	PSMD6		Intron
snp6965716	11	6047935	2.59×10^-13	PSMD6		Intron
snp6965725	11	6048177	2.59×10^-16	PSMD6		Intron
snp6965726	11	6048186	1.55×10^-15	PSMD6		Intron
snp6965738	11	6048586	3.33×10^-11	PSMD6		Intron
snp6965757	11	6049014	2.13×10^-13	PSMD6		Intron
snp6965760	11	6049055	2.44×10^-15	PSMD6		Intron
snp6965765	11	6049163	5.01×10^-11	PSMD6		Intron
snp6965768	11	6050017	4.32×10^-16	PSMD6		Intron
snp6965769	11	6050029	6.35×10^-16	PSMD6		Intron
snp6965774	11	6050180	3.13×10^-10	PSMD6		Intron
snp6965777	11	6050286	3.31×10^-10	PSMD6		Intron
snp6965792	11	6051055	1.3×10^-15	PSMD6		Intron
snp6965793	11	6051097	3.56×10^-14	PSMD6		Intron
snp6965795	11	6051101	1.51×10^-14	PSMD6		Intron
snp6965799	11	6051274	2.53×10^-14	PSMD6		Intron
snp6965802	11	6051343	2.36×10^-16	PSMD6		Intron
snp6965811	11	6051875	3.44×10^-10	PSMD6		Intron
snp6965812	11	6051876	2.11×10^-10	PSMD6		Intron
snp6965824	11	6052071	3.59×10^-14	PSMD6		Intron
snp6965825	11	6052109	1.13×10^-11	PSMD6		Intron
snp6965826	11	6052174	1.98×10^-18	PSMD6		Intron
snp6965840	11	6053387	1.96×10^-15	PSMD6		Intron
snp6965841	11	6053509	6.24×10^-15	PSMD6		Intron
snp6965842	11	6053592	8.2×10^-16	PSMD6		Intron
snp6965847	11	6053996	1.1×10^-10	PSMD6		Intron
snp6965849	11	6054036	1.92×10^-10	PSMD6		Intron
snp6965850	11	6054050	3.06×10^-10	PSMD6		Intron
snp6965856	11	6054233	3.77×10^-11	PSMD6		Intron
snp6965857	11	6054294	2.9×10^-10	PSMD6		Intron
snp6965858	11	6054296	1.26×10^-10	PSMD6		Intron
snp6965860	11	6054474	1.29×10^-13	PSMD6		Intron
snp6965863	11	6054608	1.03×10^-15	PSMD6		Intron
snp6965865	11	6054703	7.24×10^-17	PSMD6		Intron
snp6965876	11	6054959	2.79×10^-13	PSMD6		Intron
snp6965878	11	6054974	7.44×10^-14	PSMD6		Intron
snp6965883	11	6055030	7.93×10^-15	PSMD6		Intron
snp6965886	11	6055216	4.35×10^-16	PSMD6		Intron
snp6965890	11	6055435	7.85×10^-10	PSMD6		Intron
snp6965891	11	6055553	1.25×10^-14	PSMD6		Intron
snp6965900	11	6056110	9.9×10^-11	PSMD6		Intron
snp6965905	11	6056223	1.63×10^-10	PSMD6		Intron
snp6965931	11	6057191	8.28×10^-14	PSMD6		Intron
snp6965934	11	6057373	9×10^-16	PSMD6		Intron
snp6965937	11	6057564	2.12×10^-13	PSMD6		Intron
snp6965938	11	6057571	1.62×10^-12	PSMD6		Intron
snp6965947	11	6058041	2×10^-12	PSMD6		Intron
snp6965951	11	6058473	2.6×10^-14	PSMD6		Intron
snp6965964	11	6059146	8.3×10^-12	PSMD6	ATXN7	Intergenic
snp6965978	11	6059344	2.81×10^-13	PSMD6	ATXN7	Intergenic
snp6965986	11	6059469	1.38×10^-15	PSMD6	ATXN7	Intergenic
snp6965991	11	6059611	1.12×10^-16	PSMD6	ATXN7	Intergenic
snp6965993	11	6059674	4.49×10^-15	PSMD6	ATXN7	Intergenic
snp6965994	11	6059678	2.93×10^-14	PSMD6	ATXN7	Intergenic
snp6965995	11	6059679	2.84×10^-14	PSMD6	ATXN7	Intergenic
snp6965996	11	6059684	8.24×10^-15	PSMD6	ATXN7	Intergenic
snp6965997	11	6059712	2.66×10^-14	PSMD6	ATXN7	Intergenic
snp6965998	11	6059714	1.03×10^-14	PSMD6	ATXN7	Intergenic
snp6965999	11	6059721	1.89×10^-15	PSMD6	ATXN7	Intergenic
snp6966001	11	6059764	9.53×10^-16	PSMD6	ATXN7	Intergenic
snp6966008	11	6059930	1.58×10^-15	PSMD6	ATXN7	Intergenic
snp6966009	11	6059964	9.11×10^-11	PSMD6	ATXN7	Intergenic
snp6966025	11	6060569	4.55×10^-10	PSMD6	ATXN7	Intergenic
snp6966026	11	6060655	3.23×10^-15	PSMD6	ATXN7	Intergenic
snp6966038	11	6061265	1.75×10^-14	PSMD6	ATXN7	Intergenic
snp6966039	11	6061266	2.24×10^-13	PSMD6	ATXN7	Intergenic
snp6966041	11	6061368	6.89×10^-15	PSMD6	ATXN7	Intergenic
snp6966044	11	6061530	4.07×10^-10	PSMD6	ATXN7	Intergenic
snp6966047	11	6061764	1.79×10^-14	PSMD6	ATXN7	Intergenic
snp6966067	11	6062328	3.75×10^-15	PSMD6	ATXN7	Intergenic
snp6966069	11	6062353	1.41×10^-14	PSMD6	ATXN7	Intergenic
snp6966073	11	6062392	1.32×10^-10	PSMD6	ATXN7	Intergenic
snp6966074	11	6062398	2.49×10^-11	PSMD6	ATXN7	Intergenic
snp6966075	11	6062425	1.37×10^-14	PSMD6	ATXN7	Intergenic
snp6966077	11	6062569	4.03×10^-16	PSMD6	ATXN7	Intergenic
snp6966080	11	6062597	2.74×10^-14	PSMD6	ATXN7	Intergenic
snp6966081	11	6062630	6.2×10^-15	PSMD6	ATXN7	Intergenic
snp6966082	11	6062650	6.66×10^-14	PSMD6	ATXN7	Intergenic
snp6966086	11	6062830	1.37×10^-11	PSMD6	ATXN7	Intergenic
snp6966087	11	6062841	3.51×10^-12	PSMD6	ATXN7	Intergenic
snp6966098	11	6063594	3.34×10^-10	PSMD6	ATXN7	Intergenic
snp6966100	11	6063613	8.92×10^-17	PSMD6	ATXN7	Intergenic
snp6966114	11	6064061	8.33×10^-15	PSMD6	ATXN7	Intergenic
snp6966120	11	6064644	5.33×10^-14	PSMD6	ATXN7	Intergenic
snp6966126	11	6065830	5.3×10^-13	PSMD6	ATXN7	Intergenic
snp6966135	11	6066139	6.89×10^-13	PSMD6	ATXN7	Intergenic
snp6966138	11	6066304	3.23×10^-14	PSMD6	ATXN7	Intergenic
snp6966146	11	6067097	3.05×10^-13	PSMD6	ATXN7	Intergenic
snp6966163	11	6067733	4.74×10^-10	PSMD6	ATXN7	Intergenic
snp6966185	11	6068409	7.81×10^-12	PSMD6	ATXN7	Intergenic
snp6966189	11	6068497	4.69×10^-12	PSMD6	ATXN7	Intergenic
snp6966214	11	6070765	8.81×10^-12	PSMD6	ATXN7	Intergenic
snp6966226	11	6071072	1.4×10^-12	PSMD6	ATXN7	Intergenic
snp6966230	11	6071408	2.93×10^-13	PSMD6	ATXN7	Intergenic
snp6966252	11	6072340	2.12×10^-14	PSMD6	ATXN7	Intergenic
snp6966307	11	6072844	1.53×10^-12	PSMD6	ATXN7	Intergenic
snp6966327	11	6073777	2.22×10^-13	PSMD6	ATXN7	Intergenic
snp6966341	11	6075247	4.58×10^-12	PSMD6	ATXN7	Intergenic
snp6966367	11	6077459	2.06×10^-13	PSMD6	ATXN7	Intergenic
snp6966373	11	6077682	1.39×10^-13	PSMD6	ATXN7	Intergenic
snp6966374	11	6078013	4.41×10^-12	PSMD6	ATXN7	Intergenic
snp6966375	11	6078134	5.19×10^-13	PSMD6	ATXN7	Intergenic
snp6966376	11	6078142	1.53×10^-13	PSMD6	ATXN7	Intergenic
snp6966379	11	6078442	3.17×10^-12	PSMD6	ATXN7	Intergenic
snp6966381	11	6078726	2.67×10^-11	PSMD6	ATXN7	Intergenic
snp6966393	11	6079800	2.06×10^-12	PSMD6	ATXN7	Intergenic
snp6966398	11	6080080	4.16×10^-13	PSMD6	ATXN7	Intergenic
snp6966399	11	6080600	4.07×10^-11	PSMD6	ATXN7	Intergenic
snp6966401	11	6080636	3.46×10^-11	PSMD6	ATXN7	Intergenic
snp6966402	11	6080668	6.02×10^-10	PSMD6	ATXN7	Intergenic
snp6966403	11	6080676	4.88×10^-12	PSMD6	ATXN7	Intergenic
snp6966404	11	6080739	5.14×10^-10	PSMD6	ATXN7	Intergenic
snp6966405	11	6080748	3.54×10^-12	PSMD6	ATXN7	Intergenic
snp6966406	11	6080756	3.06×10^-10	PSMD6	ATXN7	Intergenic
snp6966407	11	6080759	3.6×10^-10	PSMD6	ATXN7	Intergenic
snp6966408	11	6080767	1.58×10^-11	PSMD6	ATXN7	Intergenic
snp6966409	11	6080779	1.88×10^-14	PSMD6	ATXN7	Intergenic
snp6966410	11	6080797	2.38×10^-13	PSMD6	ATXN7	Intergenic
snp6966411	11	6080815	4.32×10^-14	PSMD6	ATXN7	Intergenic
snp6966412	11	6080841	4.21×10^-10	PSMD6	ATXN7	Intergenic
snp6966417	11	6081000	3.66×10^-15	PSMD6	ATXN7	Intergenic
snp6966418	11	6081124	1.25×10^-14	PSMD6	ATXN7	Intergenic
snp6966419	11	6081176	3.81×10^-10	PSMD6	ATXN7	Intergenic
snp6966420	11	6081214	1.12×10^-11	PSMD6	ATXN7	Intergenic
snp6966421	11	6081215	3.81×10^-10	PSMD6	ATXN7	Intergenic
snp6966422	11	6081406	6.8×10^-14	PSMD6	ATXN7	Intergenic
snp6966426	11	6081917	2.07×10^-12	PSMD6	ATXN7	Intergenic
snp6966427	11	6081920	3.84×10^-10	PSMD6	ATXN7	Intergenic
snp6966428	11	6081970	9.48×10^-12	PSMD6	ATXN7	Intergenic
snp6966432	11	6082091	2.8×10^-13	PSMD6	ATXN7	Intergenic
snp6966434	11	6082184	2.3×10^-15	PSMD6	ATXN7	Intergenic
snp6966436	11	6082207	2.7×10^-14	PSMD6	ATXN7	Intergenic
snp6966437	11	6082230	9.13×10^-13	PSMD6	ATXN7	Intergenic
snp6966439	11	6082266	6.37×10^-13	PSMD6	ATXN7	Intergenic
snp6966440	11	6082315	3.05×10^-13	PSMD6	ATXN7	Intergenic
snp6966441	11	6082316	3.05×10^-13	PSMD6	ATXN7	Intergenic
snp6966443	11	6082349	1.52×10^-10	PSMD6	ATXN7	Intergenic
snp6966448	11	6082484	1.93×10^-15	PSMD6	ATXN7	Intergenic
snp6966449	11	6082524	2.03×10^-15	PSMD6	ATXN7	Intergenic
snp6966450	11	6082569	2.01×10^-14	PSMD6	ATXN7	Intergenic
snp6966451	11	6082574	1.45×10^-14	PSMD6	ATXN7	Intergenic
snp6966452	11	6082584	1.22×10^-13	PSMD6	ATXN7	Intergenic
snp6966454	11	6082666	3.92×10^-15	PSMD6	ATXN7	Intergenic
snp6966455	11	6082676	7.73×10^-14	PSMD6	ATXN7	Intergenic
snp6966457	11	6082719	1.44×10^-13	PSMD6	ATXN7	Intergenic
snp6966460	11	6082760	6.22×10^-10	PSMD6	ATXN7	Intergenic
snp6966461	11	6082803	5.93×10^-14	PSMD6	ATXN7	Intergenic
snp6966462	11	6082813	3.48×10^-15	PSMD6	ATXN7	Intergenic
snp6966463	11	6082832	1.58×10^-10	PSMD6	ATXN7	Intergenic
snp6966464	11	6082833	5.27×10^-15	PSMD6	ATXN7	Intergenic
snp6966467	11	6082917	7.2×10^-14	PSMD6	ATXN7	Intergenic
snp6966469	11	6083138	6.25×10^-11	PSMD6	ATXN7	Intergenic
snp6966471	11	6083197	8.12×10^-11	PSMD6	ATXN7	Intergenic
snp6966472	11	6083216	1.25×10^-15	PSMD6	ATXN7	Intergenic
snp6966473	11	6083219	8.86×10^-11	PSMD6	ATXN7	Intergenic
snp6966474	11	6083276	5.9×10^-15	PSMD6	ATXN7	Intergenic
snp6966481	11	6083402	4.39×10^-15	PSMD6	ATXN7	Intergenic
snp6966483	11	6083416	1.6×10^-16	PSMD6	ATXN7	Intergenic
snp6966490	11	6083603	4.12×10^-11	PSMD6	ATXN7	Intergenic
snp6966499	11	6083774	7.66×10^-13	PSMD6	ATXN7	Intergenic
snp6966500	11	6083972	5.15×10^-15	PSMD6	ATXN7	Intergenic
snp6966506	11	6084789	5.68×10^-14	PSMD6	ATXN7	Intergenic
snp6966507	11	6084790	1.54×10^-12	PSMD6	ATXN7	Intergenic
snp6966508	11	6084820	2.18×10^-15	PSMD6	ATXN7	Intergenic
snp6966509	11	6084821	1.86×10^-15	PSMD6	ATXN7	Intergenic
snp6966511	11	6084840	5.63×10^-10	PSMD6	ATXN7	Intergenic
snp6966513	11	6084900	4.51×10^-13	PSMD6	ATXN7	Intergenic
snp6966515	11	6084905	4.1×10^-13	PSMD6	ATXN7	Intergenic
snp6966518	11	6084986	1.97×10^-15	PSMD6	ATXN7	Intergenic
snp6966524	11	6085079	1.61×10^-12	PSMD6	ATXN7	Intergenic
snp6966525	11	6085103	2.08×10^-12	PSMD6	ATXN7	Intergenic
snp6966528	11	6085169	5.73×10^-13	PSMD6	ATXN7	Intergenic
snp6966530	11	6085184	7.69×10^-10	PSMD6	ATXN7	Intergenic
snp6966532	11	6085198	1.6×10^-13	PSMD6	ATXN7	Intergenic
snp6966537	11	6085324	1.36×10^-13	PSMD6	ATXN7	Intergenic
snp6966538	11	6085382	1.8×10^-13	PSMD6	ATXN7	Intergenic
snp6966541	11	6085411	1.02×10^-10	PSMD6	ATXN7	Intergenic
snp6966542	11	6085425	3.84×10^-12	PSMD6	ATXN7	Intergenic
snp6966549	11	6085662	1.22×10^-10	PSMD6	ATXN7	Intergenic
snp6966551	11	6085679	7.75×10^-10	PSMD6	ATXN7	Intergenic
snp6966552	11	6086079	9.82×10^-12	PSMD6	ATXN7	Intergenic
snp6966553	11	6086342	8.83×10^-11	PSMD6	ATXN7	Intergenic
snp6966556	11	6086437	2.46×10^-12	PSMD6	ATXN7	Intergenic
snp6966571	11	6087573	7.48×10^-14	PSMD6	ATXN7	Intergenic
snp6966574	11	6087876	2.91×10^-13	PSMD6	ATXN7	Intergenic
snp6966577	11	6088836	8.03×10^-13	PSMD6	ATXN7	Intergenic
snp6966589	11	6090360	9.44×10^-14	PSMD6	ATXN7	Intergenic
snp6966590	11	6090361	9.24×10^-17	PSMD6	ATXN7	Intergenic
snp6966593	11	6090766	4.83×10^-12	PSMD6	ATXN7	Intergenic
snp6966594	11	6090982	5.74×10^-12	PSMD6	ATXN7	Intergenic
snp6966597	11	6091419	5.12×10^-12	PSMD6	ATXN7	Intergenic
snp6966599	11	6091518	1.49×10^-10	PSMD6	ATXN7	Intergenic
snp6966607	11	6091674	3.67×10^-13	PSMD6	ATXN7	Intergenic
snp6966608	11	6091690	7.2×10^-10	PSMD6	ATXN7	Intergenic
snp6966618	11	6092261	3.9×10^-14	PSMD6	ATXN7	Intergenic
snp6966619	11	6092945	8.36×10^-13	PSMD6	ATXN7	Intergenic
snp6966624	11	6093073	9.02×10^-13	PSMD6	ATXN7	Intergenic
snp6966625	11	6093080	6.11×10^-14	PSMD6	ATXN7	Intergenic
snp6966626	11	6093081	1.67×10^-14	PSMD6	ATXN7	Intergenic
snp6966638	11	6093856	5.27×10^-15	PSMD6	ATXN7	Intergenic
snp6966649	11	6094380	2.11×10^-13	PSMD6	ATXN7	Intergenic
snp6966651	11	6094424	1.39×10^-10	PSMD6	ATXN7	Intergenic
snp6966662	11	6095641	2.24×10^-14	PSMD6	ATXN7	Intergenic
snp6966663	11	6095742	3.43×10^-14	PSMD6	ATXN7	Intergenic
snp6966664	11	6096073	2.33×10^-10	PSMD6	ATXN7	Intergenic
snp6966666	11	6096267	3.08×10^-11	PSMD6	ATXN7	Intergenic
[truncated: 1,453 more rows]
