# Supplementary material for: Genome-Wide Association Study for Screening and Identifying Potential Shin Color Loci in Ducks
Source: Genes (Basel). 2022 Aug 4;13(8):1391. doi: 10.3390/genes13081391 (PMC9407491; doi:10.3390/genes13081391)
Supplement: Supplementary file 1 [file genes-13-01391-s001.zip › Table S4. Spotted shin candidate SNP annotation.xlsx]

## Sheet: Table S4. Soptted shin candidat
Table S4. Spotted shin candidate SNP annotation
SNP	Chromosome	Position	P value	Gene	Gene	Location
snp2193279	14	15289901	3×10^-9	TMLHE	SPRY3	Intergenic
snp2193286	14	15289976	2.71×10^-9	TMLHE	SPRY3	Intergenic
snp2193336	14	15291609	2.54×10^-9	TMLHE	SPRY3	Intergenic
snp2193339	14	15291663	1.16×10^-9	TMLHE	SPRY3	Intergenic
snp2193341	14	15291668	7.64×10^-10	TMLHE	SPRY3	Intergenic
snp2194726	14	15347589	2.13×10^-9	SPRY3	POU4F3	Intergenic
